# Supplementary material for: Common and Unique Respiratory Health Risk Induced by Urban-Rural PM2.5 in the Chengdu-Chongqing Economic Circle
Source: Toxics. 2026 Jun 20;14(6):531. doi: 10.3390/toxics14060531 (PMC13307873; doi:10.3390/toxics14060531)
Supplement: Supplementary file 1 [file toxics-14-00531-s001.zip]

Archive with 3 entries (3 files):
- Supplementary figures.pdf
- Supplementary tables S5.pdf
- Supplementary tables.xlsx
