# Supplementary material for: Common and Unique Respiratory Health Risk Induced by Urban-Rural PM2.5 in the Chengdu-Chongqing Economic Circle
Source: Toxics. 2026 Jun 20;14(6):531. doi: 10.3390/toxics14060531 (PMC13307873; doi:10.3390/toxics14060531)
Supplement: Supplementary file 1 [file toxics-14-00531-s001.zip › Supplementary tables.xlsx]

## Sheet: Table S1A-H
	Table S1A Transcriptome in Urban UP							Table S1B Transcriptome in Urban DOWN							Table S1C Transcriptome gene in Rural UP						Table S1D Transcriptome gene in Rural DOWN							Table S1E Proteome in Urban UP					Table S1F Proteome in Urban DOWN					Table S1G Proteome in Rural UP					Table S1H Proteome in Rural DOWN
	gene ID	gene_name	log2FoldChange	pvalue				gene ID	gene_name	log2FoldChange	pvalue				gene ID	gene_name	log2FoldChange	pvalue			gene ID	gene_name	log2FoldChange	pvalue				protein ID	Gene name	Regulated Type			protein ID	Gene name	Regulated Type			protein ID	Gene name	Regulated Type			protein ID	Gene name	Regulated Type
1	ENSG00000138061	CYP1B1	2.59956077845272	4.62545770227037e-165			1	ENSG00000107984	DKK1	-3.79861	8.99274143914052e-249			1	ENSG00000138061	CYP1B1	2.96498838941156	0			ENSG00000107984	DKK1	-2.76296	2.21135916553432e-198			1	A0A096LP01	SMIM26	Up		1	A1L390	PLEKHG3	Down		1	A0A096LP01	SMIM26	Up		1	A1L390	PLEKHG3	Down
2	ENSG00000163659	TIPARP	2.25135137889269	2.59359675508259e-123			2	ENSG00000165376	CLDN2	-2.494	3.16683122679796e-127			2	ENSG00000163659	TIPARP	2.50941540526468	1.65086859807716e-240			ENSG00000120129	DUSP1	-1.66149	1.15157957553456e-128			2	O00560	SDCBP	Up		2	A6NHX0	CASTOR2	Down		2	O00560	SDCBP	Up		2	A6NHX0	CASTOR2	Down
3	ENSG00000146678	IGFBP1	2.00081512539529	3.68139098404201e-113			3	ENSG00000064651	SLC12A2	-2.09371	2.84572513937879e-90			3	ENSG00000140465	CYP1A1	5.65471134889427	2.46751852600403e-144			ENSG00000167767	KRT80	-1.99876	1.19983873927441e-119			3	O00767	SCD	Up		3	O00762	UBE2C	Down		3	O00767	SCD	Up		3	O00762	UBE2C	Down
4	ENSG00000140465	CYP1A1	4.98948258699015	2.45488996366404e-97			4	ENSG00000019186	CYP24A1	-1.90521	3.52098431461728e-90			4	ENSG00000121039	RDH10	1.25046789223993	3.19749202802908e-100			ENSG00000150687	PRSS23	-1.51132	1.49480850049732e-97			4	O14763	TNFRSF10B	Up		4	O15121	DEGS1	Down		4	O14763	TNFRSF10B	Up		4	O15392	BIRC5	Down
5	ENSG00000087074	PPP1R15A	1.42925788469764	4.73932976455779e-62			5	ENSG00000004799	PDK4	-2.02067	3.67623677005318e-88			5	ENSG00000165272	AQP3	2.04339687517219	1.63140264908593e-97			ENSG00000165376	CLDN2	-1.78848	2.30119105545736e-97			5	O43291	SPINT2	Up		5	O43353	RIPK2	Down		5	O43291	SPINT2	Up		5	O95235	KIF20A	Down
6	ENSG00000177606	JUN	1.41660515536393	3.82575572665202e-59			6	ENSG00000115738	ID2	-2.25633	1.05314125182781e-87			6	ENSG00000146678	IGFBP1	1.31779447932768	1.32316470557196e-62			ENSG00000187634	SAMD11	-2.24269	7.39702478278652e-96			6	O43493	TGOLN2	Up		6	O95235	KIF20A	Down		6	O60427	FADS1	Up		6	O95466	FMNL1	Down
7	ENSG00000081041	CXCL2	1.61668602958436	7.01201273121432e-59			7	ENSG00000144057	ST6GAL2	-2.52419	2.42706098375216e-79			7	ENSG00000108932	SLC16A6	1.53051128299752	3.58021072731897e-49			novel.537	-	-2.23104	4.5261006909713e-77			7	O75976	CPD	Up		7	O95466	FMNL1	Down		7	O75094	SLIT3	Up		7	O96028	NSD2	Down
8	ENSG00000134070	IRAK2	1.30648070012199	8.02461027173438e-59			8	ENSG00000150687	PRSS23	-1.63581	6.4611468793675e-78			8	ENSG00000124882	EREG	1.05469496568659	1.86061135454138e-48			ENSG00000124225	PMEPA1	-1.18545	1.33477336595033e-71			8	O94864	SUPT7L	Up		8	P01024	C3	Down		8	O75197	LRP5	Up		8	P00374	DHFR	Down
9	ENSG00000130513	GDF15	1.44197922601135	2.77647646235989e-53			9	ENSG00000185630	PBX1	-2.08798	1.29974262385351e-74			9	ENSG00000120738	EGR1	2.78755120147224	1.63283961591272e-46			ENSG00000013588	GPRC5A	-1.26776	3.99753527232092e-71			9	O94907	DKK1	Up		9	P02679	FGG	Down		9	O75911	DHRS3	Up		9	P01024	C3	Down
10	ENSG00000179046	TRIML2	1.73883687340487	2.82691165889212e-52			10	ENSG00000187634	SAMD11	-2.19913	1.23673322284657e-73			10	ENSG00000162591	MEGF6	1.99976598819511	4.18140793514472e-44			ENSG00000144057	ST6GAL2	-1.81681	3.40639020575597e-66			10	O95084	PRSS23	Up		10	P04818	TYMS	Down		10	O75976	CPD	Up		10	P09884	POLA1	Down
11	ENSG00000147872	PLIN2	1.33303786203729	1.33055232442248e-49			11	ENSG00000145920	CPLX2	-1.36068	4.72276784102738e-72			11	ENSG00000179046	TRIML2	1.18867974181091	1.08644173318916e-29			ENSG00000113645	WWC1	-1.43918	1.63633415564966e-63			11	P00749	PLAU	Up		11	P09884	POLA1	Down		11	O94907	DKK1	Up		11	P20908	COL5A1	Down
12	ENSG00000128342	LIF	1.13016888157652	9.79173322276949e-49			12	ENSG00000021826	CPS1	-2.11967	1.46896096220501e-65			12	ENSG00000187193	MT1X	1.30813127407316	3.72266918330079e-26			ENSG00000115738	ID2	-1.76864	6.52669108011013e-60			12	P01130	LDLR	Up		12	P0CG12	DERPC	Down		12	O95084	PRSS23	Up		12	P24385	CCND1	Down
13	ENSG00000162772	ATF3	1.59318759402054	6.35939506164644e-48			13	ENSG00000120129	DUSP1	-1.35849	9.69592065598871e-64			13	ENSG00000155158	TTC39B	1.09315762079515	6.26497274216429e-26			ENSG00000198517	MAFK	-1.33986	7.39465713642008e-59			13	P02792	FTL	Up		13	Q5VT79	ANXA8L1	Down		13	O95864	FADS2	Up		13	P27338	MAOB	Down
14	ENSG00000183696	UPP1	1.46827846433839	9.02172039591425e-48			14	ENSG00000242265	PEG10	-2.00111	2.90930281111672e-61			14	ENSG00000198417	MT1F	1.39508055138782	9.70906249895437e-26			ENSG00000114019	AMOTL2	-1.68355	2.17258365995039e-55			14	P02794	FTH1	Up		14	P15408	FOSL2	Down		14	P00749	PLAU	Up		14	P30530	AXL	Down
15	ENSG00000169429	CXCL8	1.36190100187262	7.06747440486809e-47			15	ENSG00000132639	SNAP25	-2.19041	5.74195417815196e-58			15	ENSG00000104081	BMF	1.54641700212823	2.90154685266855e-20			ENSG00000021826	CPS1	-1.59077	9.95002692461467e-55			15	P04114	APOB	Up		15	P20908	COL5A1	Down		15	P01130	LDLR	Up		15	P31350	RRM2	Down
16	ENSG00000163734	CXCL3	1.26792292182991	7.74142082096304e-45			16	ENSG00000131746	TNS4	-2.00704	2.03706358958666e-57			16	ENSG00000185483	ROR1	1.1338908792155	2.25536677285361e-19			ENSG00000132639	SNAP25	-1.83718	1.53869311749252e-54			16	P05067	APP	Up		16	P24385	CCND1	Down		16	P02792	FTL	Up		16	P38435	GGCX	Down
17	ENSG00000105327	BBC3	1.35338050446268	9.74462152637309e-44			17	ENSG00000113448	PDE4D	-1.54846	5.49927350672765e-54			17	ENSG00000114812	VIPR1	3.14763406989968	2.12442406347725e-18			ENSG00000198732	SMOC1	-1.38317	1.86382866533375e-54			17	P07093	SERPINE2	Up		17	P28347	TEAD1	Down		17	P02794	FTH1	Up		17	P38571	LIPA	Down
18	ENSG00000103089	FA2H	1.27564149024454	1.00606027996325e-43			18	ENSG00000137834	SMAD6	-1.3522	3.67446828068121e-52			18	ENSG00000130477	UNC13A	1.16978147829529	2.1945277877624e-18			ENSG00000275993	ENSG00000275993	-1.10394	3.02538108916837e-54			18	P07203	GPX1	Up		18	P30530	AXL	Down		18	P04114	APOB	Up		18	P42575	CASP2	Down
19	ENSG00000146278	PNRC1	1.12157475159637	8.2229954088427e-43			19	ENSG00000279806	ENSG00000279806	-2.06016	1.05609767698446e-51			19	ENSG00000184254	ALDH1A3	1.19141121810974	1.0207103662346e-16			ENSG00000111859	NEDD9	-1.60088	1.33923516150516e-52			19	P07711	CTSL	Up		19	P31350	RRM2	Down		19	P04626	ERBB2	Up		19	P42695	NCAPD3	Down
20	ENSG00000122861	PLAU	1.11929582529071	4.82302640831927e-42			20	ENSG00000272398	CD24	-1.25384	6.42334722919629e-50			20	ENSG00000166046	TCP11L2	1.12381975896231	9.63389628255446e-16			ENSG00000112576	CCND3	-1.07376	2.33620299086785e-50			20	P13196	ALAS1	Up		20	P35240	NF2	Down		20	P05067	APP	Up		20	P48060	GLIPR1	Down
21	ENSG00000175592	FOSL1	1.68510963511988	1.4805136752418e-41			21	novel.537	-	-2.31188	2.29767526625305e-48			21	ENSG00000111424	VDR	1.13828	2.2959630783448e-15			ENSG00000185630	PBX1	-1.54045	6.6260974858425e-49			21	P13498	CYBA	Up		21	P35680	HNF1B	Down		21	P07093	SERPINE2	Up		21	P49454	CENPF	Down
22	ENSG00000133134	BEX2	1.44615155607463	2.59142488868076e-40			22	ENSG00000124225	PMEPA1	-1.16846	2.36022328395376e-48			22	ENSG00000165029	ABCA1	1.0534596970919	5.25597342597272e-15			ENSG00000019186	CYP24A1	-1.04522	3.10341504662331e-48			22	P13611	VCAN	Up		22	P38435	GGCX	Down		22	P07203	GPX1	Up		22	P49642	PRIM1	Down
23	ENSG00000175793	SFN	1.38487414760983	1.10225809829966e-39			23	ENSG00000168874	ATOH8	-2.45508	3.33251043039881e-48			23	ENSG00000059728	MXD1	1.3732562879008	2.36661206377933e-14			ENSG00000064651	SLC12A2	-1.12026	5.48799194523315e-48			23	P15514	AREG	Up		23	P38571	LIPA	Down		23	P12109	COL6A1	Up		23	P49643	PRIM2	Down
24	ENSG00000106366	SERPINE1	1.00613895853314	1.2995781983769e-39			24	ENSG00000079257	LXN	-1.73254	4.2530151893944e-48			24	ENSG00000158055	GRHL3	1.74690216714456	8.3419280369963e-11			ENSG00000113448	PDE4D	-1.09451	8.93382019895779e-46			24	P17936	IGFBP3	Up		24	P40424	PBX1	Down		24	P13196	ALAS1	Up		24	P55011	SLC12A2	Down
25	ENSG00000112096	SOD2	1.02096140449721	2.18950508136021e-36			25	ENSG00000013588	GPRC5A	-1.28495	5.38992415377228e-48			25	ENSG00000152049	KCNE4	1.14127366585407	8.82888532676105e-11			ENSG00000053108	FSTL4	-2.80173	9.04966950997672e-42			25	P18065	IGFBP2	Up		25	P42575	CASP2	Down		25	P13611	VCAN	Up		25	P56270	MAZ	Down
26	ENSG00000163739	CXCL1	1.07306247015309	2.44961099678415e-33			26	ENSG00000165092	ALDH1A1	-1.06726	1.54818957491703e-47			26	ENSG00000137878	GCOM1	1.79339876678502	7.8890779715893e-10			ENSG00000137834	SMAD6	-1.02995	1.80408725043159e-41			26	P18283	GPX2	Up		26	P42695	NCAPD3	Down		26	P15514	AREG	Up		26	P60880	SNAP25	Down
27	ENSG00000145901	TNIP1	1.03655483448209	3.58148421138656e-33			27	ENSG00000053108	FSTL4	-3.20841	3.4547990299716e-45			27	ENSG00000227218	ENSG00000227218	1.19570711454581	1.17601958590983e-09			ENSG00000120211	INSL4	-2.06729	3.99647238273121e-41			27	P19438	TNFRSF1A	Up		27	P48060	GLIPR1	Down		27	P16220	CREB1	Up		27	P78324	SIRPA	Down
28	ENSG00000120738	EGR1	2.55219639450837	1.55238958005603e-32			28	ENSG00000275993	ENSG00000275993	-1.247	4.0275912657691e-45			28	ENSG00000186204	CYP4F12	1.07389618030942	1.52058932593278e-09			ENSG00000125966	MMP24	-1.7048	4.16502111850169e-41			28	P24390	KDELR1	Up		28	P49454	CENPF	Down		28	P17516	AKR1C4	Up		28	P98160	HSPG2	Down
29	ENSG00000162591	MEGF6	1.82685151325405	8.28384522115344e-32			29	ENSG00000113645	WWC1	-1.38613	1.36981637498284e-44			29	ENSG00000244242	IFITM10	1.62920902809077	1.78925647655389e-09			ENSG00000171793	CTPS1	-1.15362	5.9868693456804e-41			29	P36894	BMPR1A	Up		29	P49643	PRIM2	Down		29	P17936	IGFBP3	Up		29	Q00534	CDK6	Down
30	ENSG00000124882	EREG	1.29887377905487	1.39767129702507e-29			30	ENSG00000111859	NEDD9	-1.49578	6.97971255173874e-43			30	ENSG00000125538	IL1B	1.34941191207469	1.12847196238491e-07			ENSG00000100297	MCM5	-1.41616	2.20760123834204e-40			30	P36941	LTBR	Up		30	P56270	MAZ	Down		30	P18065	IGFBP2	Up		30	Q02083	NAAA	Down
31	ENSG00000058085	LAMC2	1.19322544721329	1.7519044387491e-29			31	ENSG00000198732	SMOC1	-1.2416	7.56330518002367e-43			31	ENSG00000151715	TMEM45B	2.65214053063702	3.93790947674722e-07			ENSG00000078401	EDN1	-1.2507	3.29977272771057e-40			31	P36956	SREBF1	Up		31	P60880	SNAP25	Down		31	P18283	GPX2	Up		31	Q07864	POLE	Down
32	ENSG00000163870	TPRA1	1.13809870077916	3.35668030622758e-29			32	ENSG00000112541	PDE10A	-1.69959	1.77127855329252e-42			32	ENSG00000232973	CYP1B1-AS1	2.30358717117478	4.18367134430901e-07			ENSG00000142871	CCN1	-1.75093	1.10093346383478e-38			32	P37268	FDFT1	Up		32	P98160	HSPG2	Down		32	P19438	TNFRSF1A	Up		32	Q9Y463	DYRK1B	Down
33	ENSG00000104856	RELB	1.0850106091195	2.33846392188667e-28			33	ENSG00000135245	HILPDA	-1.35795	3.26514525095495e-42			33	ENSG00000241322	FBXW10B	1.23986608131371	5.73035940400181e-07			ENSG00000112541	PDE10A	-1.53035	1.30186643379435e-38			33	P40189	IL6ST	Up		33	Q00534	CDK6	Down		33	P36894	BMPR1A	Up		33	Q14146	URB2	Down
34	ENSG00000059728	MXD1	1.96299228187822	2.49125048922558e-28			34	ENSG00000112576	CCND3	-1.29723	1.35611252068016e-41			34	ENSG00000115226	FNDC4	1.03842191979262	9.93310831171105e-07			ENSG00000101057	MYBL2	-1.03188	1.87880127715556e-38			34	P47895	ALDH1A3	Up		34	Q02083	NAAA	Down		34	P36941	LTBR	Up		34	Q14181	POLA2	Down
35	novel.279	-	1.02509625254972	5.69378205454387e-26			35	ENSG00000181634	TNFSF15	-1.95209	8.21476727455196e-40			35	ENSG00000196542	SPTSSB	1.24418263528339	3.67966022164474e-06			ENSG00000064042	LIMCH1	-1.04096	3.26070174447853e-36			35	P48307	TFPI2	Up		35	Q07864	POLE	Down		35	P36956	SREBF1	Up		35	Q14202	ZMYM3	Down
36	ENSG00000121895	TMEM156	1.1120067091585	8.78808620493181e-24			36	ENSG00000168955	TM4SF20	-1.33589	2.52140817693053e-38			36	ENSG00000171931	FBXW10	1.15446856431799	8.74484380755742e-06			ENSG00000168955	TM4SF20	-1.15695	1.61899990603727e-35			36	P50151	GNG10	Up		36	Q12834	CDC20	Down		36	P37268	FDFT1	Up		36	Q14680	MELK	Down
37	ENSG00000105499	PLA2G4C	1.7255660716913	9.56045962573144e-24			37	ENSG00000171408	PDE7B	-2.612	8.74740405652234e-38			37	ENSG00000275491	LINC01730	1.62332692090705	1.89348754365119e-05			ENSG00000119986	AVPI1	-1.15133	2.18804554328532e-35			37	P55268	LAMB2	Up		37	Q12982	BNIP2	Down		37	P47895	ALDH1A3	Up		37	Q14699	RFTN1	Down
38	ENSG00000175040	CHST2	1.38388366765666	1.83110301198833e-23			38	ENSG00000064042	LIMCH1	-1.247	9.57493561822385e-37			38	ENSG00000205277	MUC12	1.26348355836823	2.233703833511e-05			ENSG00000242265	PEG10	-1.16013	2.7296080447475e-35			38	P60520	GABARAPL2	Up		38	Q14146	URB2	Down		38	P48307	TFPI2	Up		38	Q14807	KIF22	Down
39	ENSG00000185022	MAFF	1.07306091353792	2.44596029527056e-22			39	ENSG00000167889	MGAT5B	-1.69694	1.07277426031443e-35			39	ENSG00000134827	TCN1	1.0806894814394	7.4305034497673e-05			ENSG00000167889	MGAT5B	-1.72257	3.94348896922625e-34			39	P63162	SNRPN	Up		39	Q14699	RFTN1	Down		39	P49327	FASN	Up		39	Q15004	PCLAF	Down
40	ENSG00000144802	NFKBIZ	1.2763850429401	1.23754918718224e-21			40	ENSG00000135111	TBX3	-1.49073	8.88280291361148e-34			40	ENSG00000171346	KRT15	1.01399552249932	9.09397946396641e-05			ENSG00000168874	ATOH8	-1.53982	1.36145975046305e-33			40	P78552	IL13RA1	Up		40	Q14807	KIF22	Down		40	P50452	SERPINB8	Up		40	Q15147	PLCB4	Down
41	ENSG00000178860	MSC	1.02650164088454	5.81819763020235e-21			41	ENSG00000072422	RHOBTB1	-1.29256	1.95604467492228e-33			41	ENSG00000142188	TMEM50B	1.43620974922617	0.000107965058481874			ENSG00000131746	TNS4	-1.37442	2.43932180827754e-33			41	Q01581	HMGCS1	Up		41	Q15004	PCLAF	Down		41	P51857	AKR1D1	Up		41	Q16270	IGFBP7	Down
42	ENSG00000165272	AQP3	1.07231786017728	3.42437810619144e-19			42	ENSG00000149380	P4HA3	-1.58685	2.4146565031062e-33			42	ENSG00000060566	CREB3L3	1.17196673475386	0.000137469661971231			ENSG00000205426	KRT81	-1.07663	7.8297925699256e-33			42	Q03405	PLAUR	Up		42	Q15054	POLD3	Down		42	P55268	LAMB2	Up		42	Q16288	NTRK3	Down
43	ENSG00000166920	C15orf48	1.05823811363735	1.26078977898006e-18			43	ENSG00000125966	MMP24	-1.55704	5.55433805677891e-33			43	ENSG00000135960	EDAR	1.86936080762967	0.000153459522453402			ENSG00000149380	P4HA3	-1.43729	1.17263633574612e-32			43	Q03426	MVK	Up		43	Q15147	PLCB4	Down		43	P60520	GABARAPL2	Up		43	Q16654	PDK4	Down
44	ENSG00000049249	TNFRSF9	1.23739125465251	2.66855438922755e-18			44	ENSG00000142871	CCN1	-1.62554	7.50416523965467e-32			44	ENSG00000115008	IL1A	1.05018004885457	0.000204202849500452			ENSG00000279806	ENSG00000279806	-1.42815	2.26283568533847e-29			44	Q04721	NOTCH2	Up		44	Q15746	MYLK	Down		44	P78552	IL13RA1	Up		44	Q3KR37	GRAMD1B	Down
45	ENSG00000108932	SLC16A6	1.12480563370953	8.86749665154167e-18			45	ENSG00000129422	MTUS1	-1.28461	2.52212361560666e-31			45	novel.260	-	1.04872567211466	0.000209534356552574			ENSG00000172201	ID4	-2.88129	1.34425270768349e-28			45	Q06481	APLP2	Up		45	Q16288	NTRK3	Down		45	Q01581	HMGCS1	Up		45	Q53EZ4	CEP55	Down
46	ENSG00000115008	IL1A	2.04223936692204	1.0061956489055e-16			46	ENSG00000171848	RRM2	-1.32227	3.9359682815333e-31			46	ENSG00000073737	DHRS9	1.26569523346778	0.000239049874016711			ENSG00000135111	TBX3	-1.09308	1.19468763741136e-27			46	Q13137	CALCOCO2	Up		46	Q3KR37	GRAMD1B	Down		46	Q03405	PLAUR	Up		46	Q5SVZ6	ZMYM1	Down
47	ENSG00000173210	ABLIM3	1.21044210478796	1.29874810099232e-16			47	ENSG00000114019	AMOTL2	-1.50187	1.34123695038001e-30			47	ENSG00000070047	PHRF1	1.54625798552471	0.000239838557866356			ENSG00000167900	TK1	-1.16137	2.71492350340056e-27			47	Q13501	SQSTM1	Up		47	Q5SVZ6	ZMYM1	Down		47	Q03426	MVK	Up		47	Q6PJF5	RHBDF2	Down
48	ENSG00000225138	SLC9A3-AS1	1.06686915210264	3.67712648296382e-14			48	ENSG00000120211	INSL4	-1.85832	2.66171615345857e-30			48	ENSG00000188732	FAM221A	1.35915678509058	0.000404295032212709			ENSG00000171848	RRM2	-1.06767	7.26434870691715e-27			48	Q13907	IDI1	Up		48	Q5T6J7	IDNK	Down		48	Q04828	AKR1C1	Up		48	Q6PL18	ATAD2	Down
49	ENSG00000167034	NKX3-1	1.08362632341632	1.66723790645083e-13			49	ENSG00000186297	GABRA5	-1.19415	3.72002660449622e-30			49	ENSG00000245025	ENSG00000245025	1.37863963257668	0.00052515921763944			ENSG00000153162	BMP6	-1.13057	1.1403485162521e-24			49	Q14114	LRP8	Up		49	Q6PJF5	RHBDF2	Down		49	Q06481	APLP2	Up		49	Q6PUV4	CPLX2	Down
50	ENSG00000133805	AMPD3	1.15872288129187	6.01830642448995e-13			50	ENSG00000172201	ID4	-3.22672	9.95472539650349e-30			50	ENSG00000215022	ENSG00000215022	1.45451199511098	0.000550922653402711			ENSG00000123358	NR4A1	-1.40793	1.21887020636861e-24			50	Q14534	SQLE	Up		50	Q6PL18	ATAD2	Down		50	Q08431	MFGE8	Up		50	Q7L1W4	LRRC8D	Down
51	ENSG00000111424	VDR	1.04616028967652	7.26291094261757e-13			51	ENSG00000168453	HR	-1.21786	1.83053379588506e-29			51	ENSG00000137460	FHDC1	1.16884521031791	0.00080198369400914			ENSG00000109072	VTN	-1.17521	4.39454121846252e-24			51	Q14563	SEMA3A	Up		51	Q6ZV73	FGD6	Down		51	Q13137	CALCOCO2	Up		51	Q86TG7	PEG10	Down
52	ENSG00000168016	TRANK1	1.21629365150017	2.01588913884823e-12			52	ENSG00000125968	ID1	-1.1709	5.77652444300922e-29			52	ENSG00000237232	ZNF295-AS1	1.48435622976954	0.000936809436628409			ENSG00000164855	TMEM184A	-1.16827	5.1690771602252e-23			52	Q15392	DHCR24	Up		52	Q86TG7	PEG10	Down		52	Q13501	SQSTM1	Up		52	Q86UW9	DTX2	Down
53	ENSG00000102409	BEX4	1.36308714856813	2.2652092972866e-12			53	ENSG00000123358	NR4A1	-1.72256	8.28983341611076e-28			53	ENSG00000186417	GLDN	1.98024452820844	0.00109774057253325			ENSG00000135477	KRT87P	-1.03244	6.69692826031533e-23			53	Q15582	TGFBI	Up		53	Q86UW9	DTX2	Down		53	Q13641	TPBG	Up		53	Q86Y07	VRK2	Down
54	ENSG00000158079	PTPDC1	1.25261889853547	2.62666052460222e-12			54	ENSG00000166979	EVA1C	-1.03568	1.79900071162331e-26			54	ENSG00000112769	LAMA4	1.03276244479928	0.0011345742791285			ENSG00000171408	PDE7B	-1.66535	1.1388142636311e-22			54	Q15800	MSMO1	Up		54	Q86XI2	NCAPG2	Down		54	Q13907	IDI1	Up		54	Q8IUC4	RHPN2	Down
55	ENSG00000152049	KCNE4	1.20429670418045	8.36849557131257e-12			55	ENSG00000131153	GINS2	-2.35321	1.85733705904476e-26			55	ENSG00000280208	GGT4P	1.5790572029865	0.00116830624650946			ENSG00000189410	SH2D5	-1.67773	1.31786721707636e-21			55	Q16678	CYP1B1	Up		55	Q86Y07	VRK2	Down		55	Q14534	SQLE	Up		55	Q8IXL7	MSRB3	Down
56	ENSG00000227218	ENSG00000227218	1.33833	1.01802138219826e-11			56	ENSG00000171793	CTPS1	-1.00767	3.52389533698757e-26			56	ENSG00000187550	SBK2	1.37416164025901	0.00133568365234957			ENSG00000140538	NTRK3	-1.07377	7.34790315718511e-21			56	Q16831	UPP1	Up		56	Q8IY22	CMIP	Down		56	Q14563	SEMA3A	Up		56	Q8IY22	CMIP	Down
57	ENSG00000217801	ENSG00000217801	1.30572669490208	5.5897437969856e-11			57	ENSG00000099860	GADD45B	-1.5745	6.28659120123563e-26			57	ENSG00000288762	ENSG00000288762	1.36354701160245	0.00136387417765535			ENSG00000127564	PKMYT1	-1.23887	1.01412032953504e-20			57	Q16850	CYP51A1	Up		57	Q8IZW8	TNS4	Down		57	Q15392	DHCR24	Up		57	Q8IZW8	TNS4	Down
58	ENSG00000114812	VIPR1	2.64484171911245	5.6905707723097e-11			58	ENSG00000131747	TOP2A	-1.14495	6.80580795137085e-26			58	ENSG00000198286	CARD11	1.1987389760365	0.001428940141704			ENSG00000118515	SGK1	-1.44584	2.31335371697197e-20			58	Q16881	TXNRD1	Up		58	Q8N3V7	SYNPO	Down		58	Q15582	TGFBI	Up		58	Q8N556	AFAP1	Down
59	ENSG00000100558	PLEK2	1.2135435632209	6.20912142400542e-11			59	ENSG00000101871	MID1	-1.06871	9.54962220236948e-26			59	novel.585	-	1.19263474499622	0.0014891185107558			ENSG00000099860	GADD45B	-1.53881	3.44537978316394e-20			59	Q58FF6	HSP90AB4P	Up		59	Q8N4X5	AFAP1L2	Down		59	Q15800	MSMO1	Up		59	Q8N8N7	PTGR2	Down
60	ENSG00000125538	IL1B	1.62794579182721	1.08124247365119e-10			60	ENSG00000100297	MCM5	-1.45731	1.10356357967684e-25			60	ENSG00000176692	FOXC2	1.09829680276492	0.00251558730311573			ENSG00000177283	FZD8	-1.03702	3.97851032473475e-20			60	Q5HYI7	MTX3	Up		60	Q8N556	AFAP1	Down		60	Q16678	CYP1B1	Up		60	Q8NEY1	NAV1	Down
61	ENSG00000145911	N4BP3	1.14084042612083	1.61241832628252e-10			61	ENSG00000141232	TOB1	-1.04904	1.90889755880381e-25			61	ENSG00000115297	TLX2	1.59221303907095	0.00271100112039856			ENSG00000101412	E2F1	-1.07538	1.02096403253496e-19			61	Q6FIF0	ZFAND6	Up		61	Q8NF91	SYNE1	Down		61	Q16831	UPP1	Up		61	Q8NFT2	STEAP2	Down
62	ENSG00000136842	TMOD1	1.07648847420248	2.25491641784001e-10			62	ENSG00000103888	CEMIP	-1.77695	2.22453206200402e-25			62	ENSG00000171236	LRG1	1.55128645806945	0.00285057233504909			ENSG00000092969	TGFB2	-1.34818	3.30560290517008e-19			62	Q86VP1	TAX1BP1	Up		62	Q8NFT2	STEAP2	Down		62	Q16850	CYP51A1	Up		62	Q8TCG1	CIP2A	Down
63	ENSG00000135406	PRPH	1.69309507539831	2.87391810777432e-10			63	ENSG00000172159	FRMD3	-1.48486	2.49545857916073e-25			63	ENSG00000272808	GCAWKR	1.10471702468593	0.00321725973523674			ENSG00000131153	GINS2	-1.65021	5.92245533734782e-19			63	Q8IVH4	MMAA	Up		63	Q8NHP8	PLBD2	Down		63	Q16881	TXNRD1	Up		63	Q8WZ73	RFFL	Down
64	ENSG00000104081	BMF	1.09172735218117	2.33546547291951e-09			64	ENSG00000164120	HPGD	-1.18344	3.67128963992974e-24			64	ENSG00000261253	ENSG00000261253	1.73556362165552	0.00348071006798502			ENSG00000172159	FRMD3	-1.02314	1.58337749269566e-18			64	Q8IXQ4	GPALPP1	Up		64	Q8TE76	MORC4	Down		64	Q53FV1	ORMDL2	Up		64	Q92539	LPIN2	Down
65	ENSG00000244242	IFITM10	1.62610243802901	2.43175056464446e-09			65	ENSG00000166741	NNMT	-1.10326	5.30158511226819e-24			65	ENSG00000220323	H2BC19P	1.31875691557926	0.00350130874144607			ENSG00000148677	ANKRD1	-4.29055	7.34582388282631e-18			65	Q8IZV5	RDH10	Up		65	Q8WWK9	CKAP2	Down		65	Q5HYI7	MTX3	Up		65	Q96CF2	CHMP4C	Down
66	ENSG00000187479	C11orf96	2.22594533027168	1.17730342944757e-08			66	ENSG00000078401	EDN1	-1.06778	1.19883542282237e-23			66	ENSG00000111348	ARHGDIB	1.55857	0.00404614894994329			ENSG00000118523	CCN2	-1.688	8.42440711383494e-18			66	Q8N474	SFRP1	Up		66	Q92629	SGCD	Down		66	Q68D91	MBLAC2	Up		66	Q96CP6	GRAMD1A	Down
67	ENSG00000071242	RPS6KA2	1.09310189044956	1.39064458821782e-08			67	ENSG00000166851	PLK1	-1.15482	1.74018735847098e-23			67	ENSG00000198535	C2CD4A	1.29557403871264	0.00408146008191009			ENSG00000105516	DBP	-1.28387	1.89255936085234e-17			67	Q8NC42	RNF149	Up		67	Q96CP6	GRAMD1A	Down		67	Q7L5A8	FA2H	Up		67	Q96FL9	GALNT14	Down
68	ENSG00000245025	ENSG00000245025	1.90426682301528	2.15170984182546e-08			68	ENSG00000168079	SCARA5	-1.13108	2.69696482114322e-23			68	ENSG00000263155	MYZAP	1.28290635886045	0.00433435145698342			ENSG00000170442	KRT86	-1.20072	3.13800609800519e-17			68	Q8TF42	UBASH3B	Up		68	Q96EA4	SPDL1	Down		68	Q86VP1	TAX1BP1	Up		68	Q96SN8	CDK5RAP2	Down
69	ENSG00000250509	ENSG00000250509	1.43713601591833	2.27995964893432e-08			69	ENSG00000153162	BMP6	-1.12758	2.52881848341478e-22			69	ENSG00000241081	RPL22P2	1.00737446152235	0.0044917612610077			ENSG00000099994	SUSD2	-1.11447	4.26797280924568e-17			69	Q8WUM9	SLC20A1	Up		69	Q96FN9	DTD2	Down		69	Q86YS6	RAB43	Up		69	Q96T88	UHRF1	Down
70	ENSG00000151743	AMN1	1.00341885928085	5.13148782434099e-07			70	ENSG00000177283	FZD8	-1.09299	2.95235933458889e-22			70	ENSG00000104518	GSDMD	1.17750084464978	0.00452052879794349			ENSG00000105204	DYRK1B	-2.19407	7.51934521283335e-17			70	Q92743	HTRA1	Up		70	Q96FZ2	HMCES	Down		70	Q8IXQ4	GPALPP1	Up		70	Q9BXW9	FANCD2	Down
71	ENSG00000078081	LAMP3	1.40283898963392	6.31693472234179e-07			71	ENSG00000106804	C5	-1.15869	4.28243916485085e-22			71	ENSG00000286024	ENSG00000286024	1.62694748493567	0.00469906333791896			ENSG00000253669	GASAL1	-1.41675	1.15369492090387e-15			71	Q96QD8	SLC38A2	Up		71	Q96GD4	AURKB	Down		71	Q8IZV5	RDH10	Up		71	Q9C0B0	UNK	Down
72	ENSG00000142611	PRDM16	1.60693779899674	9.54270139861834e-07			72	ENSG00000018236	CNTN1	-1.15449	6.00865079741968e-22			72	ENSG00000166257	SCN3B	1.39522864464585	0.00479123098659235			ENSG00000162105	SHANK2	-1.03848	1.37809700941877e-15			72	Q99985	SEMA3C	Up		72	Q96T88	UHRF1	Down		72	Q8N474	SFRP1	Up		72	Q9GZT9	EGLN1	Down
73	ENSG00000171931	FBXW10	1.24349582649143	1.13709651050058e-06			73	ENSG00000137710	RDX	-1.23167	1.23353663560482e-21			73	ENSG00000081181	ARG2	1.01582047691792	0.00620103548294018			ENSG00000049130	KITLG	-1.33978	1.49913510321662e-15			73	Q9BQE4	SELENOS	Up		73	Q99807	COQ7	Down		73	Q8NC42	RNF149	Up		73	Q9H7F0	ATP13A3	Down
74	ENSG00000116701	NCF2	1.79169111506362	1.18681681241992e-06			74	ENSG00000173110	HSPA6	-1.71471	2.62321184601644e-21										ENSG00000027075	PRKCH	-1.30829	2.65192207729566e-15			74	Q9BT67	NDFIP1	Up		74	Q9BSQ5	CCM2	Down		74	Q8NI08	NCOA7	Up		74	Q9H857	NT5DC2	Down
75	ENSG00000152463	OLAH	3.64318616184549	1.38174325265039e-06			75	ENSG00000004399	PLXND1	-1.03726	2.72045742769989e-21										ENSG00000173110	HSPA6	-1.34958	2.67187388296024e-14			75	Q9BXS4	TMEM59	Up		75	Q9BTY7	HGH1	Down		75	Q8TF42	UBASH3B	Up		75	Q9HBG6	IFT122	Down
76	ENSG00000175264	CHST1	1.33606966112388	1.39995351572585e-06			76	ENSG00000101412	E2F1	-1.21889	3.81383878791263e-21										novel.532	-	-1.51189	3.28893701624204e-14			76	Q9H1B7	IRF2BPL	Up		76	Q9BYW2	SETD2	Down		76	Q8WUA8	TSKU	Up		76	Q9HD67	MYO10	Down
77	ENSG00000115226	FNDC4	1.0399736144848	1.95497750408805e-06			77	ENSG00000109072	VTN	-1.19745	5.24190257540355e-21										ENSG00000112984	KIF20A	-1.01004	5.06917306921326e-14			77	Q9H2F3	HSD3B7	Up		77	Q9H857	NT5DC2	Down		77	Q8WUM9	SLC20A1	Up		77	Q9NRZ9	HELLS	Down
78	ENSG00000128346	C22orf23	1.44376792755452	2.62049485634359e-06			78	ENSG00000129493	HEATR5A	-1.2107	6.63586753324296e-21										ENSG00000276043	UHRF1	-1.38075	1.16212669030195e-13			78	Q9H5V9	STEEP1	Up		78	Q9HD67	MYO10	Down		78	Q8WVX9	FAR1	Up		78	Q9NSG2	C1orf112	Down
79	ENSG00000130487	KLHDC7B	1.26512094187306	3.08071752312831e-06			79	ENSG00000145555	MYO10	-1.05862	6.89887664101672e-21										ENSG00000166510	CCDC68	-1.45701	2.34853851504362e-13			79	Q9NPA3	MID1IP1	Up		79	Q9NRZ9	HELLS	Down		79	Q92743	HTRA1	Up		79	Q9NSV4	DIAPH3	Down
80	ENSG00000129646	QRICH2	1.17808071490924	3.20606646173125e-06			80	ENSG00000140538	NTRK3	-1.15653	7.65389675437333e-21										ENSG00000231131	LNCAROD	-2.1327	3.85393226553926e-13			80	Q9NQX7	ITM2C	Up		80	Q9NSV4	DIAPH3	Down		80	Q96BW5	PTER	Up		80	Q9NUQ6	SPATS2L	Down
81	ENSG00000232973	CYP1B1-AS1	2.10303238862119	4.64146013590753e-06			81	ENSG00000184916	JAG2	-1.16076	1.44864178704225e-20										ENSG00000142178	SIK1	-1.04541	4.7601625374105e-13			81	Q9NUL5	SHFL	Up		81	Q9NUQ6	SPATS2L	Down		81	Q96E52	OMA1	Up		81	Q9NZI7	UBP1	Down
82	ENSG00000175868	CALCB	1.38620608489523	5.04292002004675e-06			82	ENSG00000112984	KIF20A	-1.41905	2.00485736534074e-20										ENSG00000181634	TNFSF15	-1.02371	5.34971418098914e-13			82	Q9NV92	NDFIP2	Up		82	Q9UBR2	CTSZ	Down		82	Q96QD8	SLC38A2	Up		82	Q9NZU0	FLRT3	Down
83	ENSG00000147614	ATP6V0D2	2.05802419091371	7.58551272460536e-06			83	ENSG00000167767	KRT80	-1.00213	2.15598352234836e-20										ENSG00000204174	NPY4R	-1.24764	1.78975541792017e-12			83	Q9NZV1	CRIM1	Up		83	Q9ULW0	TPX2	Down		83	Q96QE2	SLC2A13	Up		83	Q9P0U1	TOMM7	Down
84	ENSG00000134259	NGF	2.22546679942644	9.71238121504685e-06			84	ENSG00000173702	MUC13	-1.18277	8.42798494210542e-20										ENSG00000168675	LDLRAD4	-1.17559	9.90371259173621e-12			84	Q9P2X0	DPM3	Up		84	Q9UNN8	PROCR	Down		84	Q99985	SEMA3C	Up		84	Q9UBR2	CTSZ	Down
85	ENSG00000241322	FBXW10B	1.14174732740979	1.10346564982557e-05			85	ENSG00000075213	SEMA3A	-1.56698	1.12530591634019e-19										ENSG00000265962	GACAT2	-1.48806	2.81406398560652e-11			85	Q9UII2	ATP5IF1	Up		85	Q9Y261	FOXA2	Down		85	Q9BT67	NDFIP1	Up		85	Q9UMN6	KMT2B	Down
86	ENSG00000176971	FIBIN	2.61447437179113	1.31485055170024e-05			86	ENSG00000167680	SEMA6B	-1.05629	1.36042428298817e-19										ENSG00000144583	MARCHF4	-1.14842	3.38340183139921e-11			86	Q9UPY5	SLC7A11	Up		86	Q9Y2G0	EFR3B	Down		86	Q9BXS4	TMEM59	Up		86	Q9Y3D2	MSRB2	Down
87	ENSG00000110723	EXPH5	3.02228663178046	1.47877490532826e-05			87	ENSG00000118515	SGK1	-1.44585	1.56762423168231e-19										ENSG00000176697	BDNF	-1.29093	6.37935985478277e-11			87	Q9Y287	ITM2B	Up		87	Q9Y3D2	MSRB2	Down		87	Q9H1B7	IRF2BPL	Up		87	Q9Y6N7	ROBO1	Down
88	ENSG00000251322	SHANK3	3.59254238139004	1.58995678144344e-05			88	ENSG00000077684	JADE1	-1.23016	3.37981464490784e-19										ENSG00000164619	BMPER	-1.00353	7.53259155771941e-11			88	Q9Y2G1	MYRF	Up							88	Q9H2F3	HSD3B7	Up
89	novel.520	-	1.28294725535384	2.71011564372922e-05			89	ENSG00000169903	TM4SF4	-1.14285	4.08079744406857e-19										ENSG00000157851	DPYSL5	-1.01139	1.05324426560809e-10			89	Q9Y496	KIF3A	Up							89	Q9H5N1	RABEP2	Up
90	novel.458	-	1.13260574074074	3.00012685947054e-05			90	ENSG00000167900	TK1	-1.11841	4.08402271689142e-19										ENSG00000141639	MAPK4	-3.70913	1.35905984031657e-10													90	Q9NPA3	MID1IP1	Up
91	ENSG00000157227	MMP14	1.23532372219534	3.04946140747871e-05			91	ENSG00000122952	ZWINT	-1.07751	1.03699514941942e-18										ENSG00000154102	C16orf74	-1.10942	1.50554541311599e-10													91	Q9NQX7	ITM2C	Up
92	ENSG00000163661	PTX3	1.48730680729807	3.05314618494528e-05			92	ENSG00000039068	CDH1	-1.10906	1.23977933230374e-18										ENSG00000223764	LINC02593	-1.1525	2.19362542709503e-10													92	Q9NV92	NDFIP2	Up
93	ENSG00000275491	LINC01730	1.61627368470998	3.46348450951081e-05			93	ENSG00000171241	SHCBP1	-1.36232	3.13534306501283e-18										ENSG00000178531	CTXN1	-1.23741	2.66816567206478e-10													93	Q9NZV1	CRIM1	Up
94	ENSG00000258102	MAP1LC3B2	1.00794876001414	4.33412104109278e-05			94	ENSG00000144063	MALL	-1.10868	3.97256754432141e-18										ENSG00000119938	PPP1R3C	-1.08779	3.05514639941391e-10													94	Q9NZZ3	CHMP5	Up
95	ENSG00000146592	CREB5	1.04013615407409	4.66343523373233e-05			95	ENSG00000027075	PRKCH	-1.44925	4.94807640135299e-18										novel.493	-	-1.26002	5.53585763020629e-10													95	Q9UI14	RABAC1	Up
96	novel.752	-	1.48056202555907	5.09009429916868e-05			96	ENSG00000105516	DBP	-1.4915	7.98007437966976e-18										ENSG00000213347	MXD3	-1.01438	3.88857431008274e-09													96	Q9UII2	ATP5IF1	Up
97	ENSG00000151715	TMEM45B	2.25493851084354	8.39632022228312e-05			97	ENSG00000150938	CRIM1	-1.10028	8.36560090430915e-18										ENSG00000109819	PPARGC1A	-1.5616	5.30649030744646e-09													97	Q9UJ72	ANXA10	Up
98	ENSG00000280208	GGT4P	1.8912295783925	0.000105483462848388			98	ENSG00000104140	RHOV	-1.03117	8.48489921630861e-18										ENSG00000064787	BCAS1	-1.55691	5.85616049090392e-09													98	Q9UPY5	SLC7A11	Up
99	ENSG00000177943	MAMDC4	1.03698080659832	0.000114962706980171			99	ENSG00000124664	SPDEF	-1.3121	1.09492128615867e-17										ENSG00000115380	EFEMP1	-1.72491	6.27659017656542e-09													99	Q9Y287	ITM2B	Up
100	novel.199	-	2.9291078984305	0.000129349524935588			100	ENSG00000187079	TEAD1	-1.36967	1.87277484323545e-17										ENSG00000143476	DTL	-1.03583	7.89162301269876e-09													100	Q9Y2G1	MYRF	Up
101	ENSG00000215022	ENSG00000215022	1.60372165991021	0.000189880472747434			101	ENSG00000168675	LDLRAD4	-1.65551	2.98007199268097e-17										ENSG00000170523	KRT83	-1.84367	1.12992150301832e-08													101	Q9Y4H2	IRS2	Up
102	ENSG00000275895	ENSG00000275895	1.18012505957245	0.000228272669931062			102	ENSG00000129195	PIMREG	-1.11342	5.3033211672087e-17										ENSG00000172572	PDE3A	-1.53091	1.16875139856357e-08													102	Q9Y4K0	LOXL2	Up
103	novel.276	-	1.30766599810747	0.00025388731124119			103	ENSG00000049130	KITLG	-1.72028	7.5205738214661e-17										ENSG00000290101	ENSG00000290101	-1.00905	2.11463650269768e-08
104	ENSG00000107954	NEURL1	1.63733977234674	0.000262882455005094			104	ENSG00000168502	MTCL1	-1.16042	9.02937144939782e-17										ENSG00000167771	RCOR2	-1.0584	3.69761200997443e-08
105	ENSG00000159399	HK2	1.18939324947586	0.000271589449619085			105	ENSG00000166510	CCDC68	-1.77324	1.85481655257899e-16										ENSG00000143494	VASH2	-1.88087	5.33748510025934e-08
106	ENSG00000135636	DYSF	1.52534292505259	0.000346352232257996			106	ENSG00000138180	CEP55	-1.04004	6.61467822866225e-16										ENSG00000214357	NEURL1B	-1.08517	5.48368241809568e-08
107	ENSG00000137878	GCOM1	1.20226464882181	0.000364248954023931			107	ENSG00000074181	NOTCH3	-1.06785	8.73315980504521e-16										ENSG00000267530	LINC01836	-1.09865	6.89622109238057e-08
108	ENSG00000272808	GCAWKR	1.21810593668006	0.000368118298512834			108	ENSG00000176697	BDNF	-1.78601	1.33932485838168e-15										ENSG00000068078	FGFR3	-1.31232	7.29476206315231e-08
109	ENSG00000186642	PDE2A	1.19130966781094	0.000451496350105694			109	ENSG00000204174	NPY4R	-1.47633	1.91283434951895e-15										ENSG00000076706	MCAM	-1.28112	8.67505120388448e-08
110	ENSG00000081181	ARG2	1.2549233311237	0.00062678235622914			110	ENSG00000148677	ANKRD1	-3.37257	2.97106161383317e-15										ENSG00000174371	EXO1	-1.14376	1.02861369183167e-07
111	ENSG00000158055	GRHL3	1.02257544970226	0.00063250363896426			111	ENSG00000138160	KIF11	-1.13277	4.14182052306979e-15										ENSG00000203668	CHML	-1.36661	1.46798427955124e-07
112	ENSG00000137460	FHDC1	1.21828099067458	0.000685002996957253			112	ENSG00000145703	IQGAP2	-1.22014	4.89730736115941e-15										ENSG00000119508	NR4A3	-2.61993	2.011337032162e-07
113	ENSG00000198797	BRINP2	3.85655389829948	0.000686705364504464			113	ENSG00000092969	TGFB2	-1.31304	9.37112803124175e-15										ENSG00000230176	LINC01433	-1.2212	2.40648596533792e-07
114	ENSG00000145107	TM4SF19	1.43695166054359	0.000695553109438365			114	ENSG00000133067	LGR6	-1.2602	1.64843445531565e-14										ENSG00000149571	KIRREL3	-1.47429	2.56199059126912e-07
115	novel.260	-	1.04923360475547	0.00080387068230831			115	ENSG00000187185	ENSG00000187185	-1.04183	1.90184090768681e-14										ENSG00000105467	SYNGR4	-1.5545	2.61652124229411e-07
116	ENSG00000205277	MUC12	1.06192662688581	0.000874427325879315			116	ENSG00000094804	CDC6	-1.03997	2.98788256561814e-14										ENSG00000165244	ZNF367	-1.41921	6.19681336381736e-07
117	ENSG00000176692	FOXC2	1.2336605310879	0.000936965200472829			117	ENSG00000064787	BCAS1	-2.25225	6.20204425488326e-14										ENSG00000165480	SKA3	-1.11387	8.48618434031359e-07
118	ENSG00000288612	ENSG00000288612	1.45161965965342	0.00106240100418603			118	ENSG00000172572	PDE3A	-2.19857	9.7506801587637e-14										ENSG00000164125	GASK1B	-1.08141	9.07050421798916e-07
119	ENSG00000162894	FCMR	1.22420070393298	0.00107332577830612			119	ENSG00000075223	SEMA3C	-1.03142	1.69886129536084e-13										ENSG00000007952	NOX1	-1.59214	1.03712103321228e-06
120	ENSG00000261924	ENSG00000261924	1.19133342619446	0.00111870526279295			120	ENSG00000111665	CDCA3	-1.12792	1.80022016829615e-13										ENSG00000108924	HLF	-2.5327	1.09269549251506e-06
121	ENSG00000253522	MIR3142HG	1.15025880248944	0.00127049660896419			121	ENSG00000162105	SHANK2	-1.14681	1.9840402449761e-13										ENSG00000065328	MCM10	-1.13543	1.934852815289e-06
122	novel.551	-	2.60194113164619	0.00127513928511853			122	ENSG00000038427	VCAN	-1.26021	5.64012994262414e-13										ENSG00000006831	ADIPOR2	-1.33257	2.51597951107639e-06
123	ENSG00000250067	YJEFN3	1.07379706648447	0.00138000140729226			123	ENSG00000117724	CENPF	-1.35333	6.42686486497469e-13										ENSG00000023228	NDUFS1	-1.29546	3.09228993143117e-06
124	ENSG00000134668	SPOCD1	1.04336331884432	0.00143814888483267			124	ENSG00000065534	MYLK	-1.24527	6.81887387595439e-13										ENSG00000175920	DOK7	-2.828	3.11436645584989e-06
125	novel.584	-	1.08404681581189	0.00147238765014073			125	ENSG00000170442	KRT86	-1.04741	1.37015626402076e-12										ENSG00000151725	CENPU	-1.04613	3.20103182646464e-06
126	ENSG00000092330	TINF2	1.5237281097086	0.00148716534490821			126	ENSG00000164619	BMPER	-1.21263	1.412489870198e-12										ENSG00000211448	DIO2	-2.81089	3.56646826418407e-06
127	ENSG00000179148	ALOXE3	1.16583019024639	0.0015417566894541			127	ENSG00000118523	CCN2	-1.33893	1.58563293986142e-12										novel.190	-	-2.39875	4.0643767362197e-06
128	ENSG00000231313	CLIC1P1	1.04454785641192	0.0015996547827046			128	ENSG00000126787	DLGAP5	-1.23049	2.433876134382e-12										ENSG00000108684	ASIC2	-1.20069	4.72242525965128e-06
129	ENSG00000237289	CKMT1B	1.15389054576198	0.00160610745307115			129	ENSG00000276043	UHRF1	-1.52284	3.4930356535271e-12										ENSG00000138356	AOX1	-2.36439	4.92923619075914e-06
130	ENSG00000174326	SLC16A11	1.05759605260967	0.00192155706531377			130	ENSG00000148773	MKI67	-1.19952	4.20017847273851e-12										ENSG00000179023	KLHDC7A	-1.2389	8.10097209902027e-06
131	novel.145	-	1.24732416077189	0.00194533160587251			131	ENSG00000185477	GPRIN3	-1.26794	4.6720869779877e-12										ENSG00000176771	NCKAP5	-1.7415	1.50360585496045e-05
132	ENSG00000158406	H4C8	1.1705680191639	0.00198072873140168			132	ENSG00000100605	ITPK1	-1.0428	5.61055641459094e-12										ENSG00000240875	LINC00886	-1.88912	1.729820343452e-05
133	ENSG00000109758	HGFAC	2.14976413145867	0.00216037118275709			133	ENSG00000168078	PBK	-1.14008	6.45363011758275e-12										novel.596	-	-1.12236	2.25578887746619e-05
134	ENSG00000226210	WASH8P	1.11840423730466	0.00219166442027094			134	ENSG00000011426	ANLN	-1.11077	7.8429177972181e-12										ENSG00000184845	DRD1	-1.08277	2.69947546238922e-05
135	ENSG00000125735	TNFSF14	1.25942626617773	0.00225445887475567			135	ENSG00000168646	AXIN2	-1.45776	9.1283892740752e-12										ENSG00000172955	ADH6	-1.43904	2.82065256430386e-05
136	ENSG00000164400	CSF2	2.0962833609322	0.00241723747577601			136	ENSG00000157851	DPYSL5	-1.0665	1.028326101456e-11										ENSG00000171320	ESCO2	-1.04431	2.93854400363208e-05
137	ENSG00000286587	ENSG00000286587	1.97296007461008	0.00244126322342069			137	ENSG00000183579	ZNRF3	-1.00982	1.16178617482814e-11										ENSG00000237864	LINC00322	-2.38389	3.53528191447921e-05
138	ENSG00000112137	PHACTR1	1.18767779999391	0.00258515089037212			138	ENSG00000144583	MARCHF4	-1.27971	1.36344819817332e-11										ENSG00000125384	PTGER2	-1.09805	3.78250407999173e-05
139	ENSG00000169964	TMEM42	1.52260644675374	0.00268004914759004			139	ENSG00000213347	MXD3	-1.31339	1.95318321298739e-11										novel.541	-	-1.50928	6.2693748358174e-05
140	ENSG00000157326	DHRS4	1.51589467254722	0.00275265402366713			140	ENSG00000117650	NEK2	-1.05767	2.19677623521748e-11										ENSG00000157542	KCNJ6	-1.32011	7.14001950690566e-05
141	ENSG00000168159	RNF187	1.99533164096081	0.00283696339322199			141	ENSG00000265962	GACAT2	-1.71762	2.27365369024581e-11										ENSG00000102760	RGCC	-1.44377	7.1549279358763e-05
142	ENSG00000123892	RAB38	1.02830184831706	0.00285428347552251			142	ENSG00000005981	ASB4	-2.80481	2.40255098746623e-11										ENSG00000105856	HBP1	-1.6131	7.85224013836663e-05
143	ENSG00000279821	ENSG00000279821	1.50606303182138	0.00301336409950481			143	ENSG00000099994	SUSD2	-1.11681	2.88438331511134e-11										ENSG00000182795	C1orf116	-1.1518	8.02688442995748e-05
144	ENSG00000261253	ENSG00000261253	1.75675148330964	0.00305571592073917			144	ENSG00000119938	PPP1R3C	-1.24137	2.97900023782796e-11										ENSG00000118407	FILIP1	-1.29189	9.7539945638227e-05
145	ENSG00000278311	GGNBP2	1.43163003551744	0.00312544361442207			145	ENSG00000223764	LINC02593	-1.29522	3.19240291512032e-11										novel.536	-	-2.17774	0.000126061766036862
146	ENSG00000226889	ATF6-DT	2.33267000799641	0.00353348057688299			146	ENSG00000133636	NTS	-1.14572	5.54746677166031e-11										novel.163	-	-2.34315	0.000134120164674486
147	ENSG00000223799	IL10RB-DT	1.40932007290288	0.00383280638966869			147	ENSG00000161888	SPC24	-1.6758	6.11455299209915e-11										ENSG00000248144	ADH1C	-2.0293	0.000137782891455501
148	ENSG00000267248	ENSG00000267248	1.36143400480831	0.00393090275665997			148	ENSG00000122970	IFT81	-1.06269	6.37098913135861e-11										ENSG00000113231	PDE8B	-1.23909	0.000142717750409666
149	novel.369	-	1.11101238506856	0.00403982005992316			149	ENSG00000069702	TGFBR3	-1.32445	6.64480458980092e-11										ENSG00000238266	LINC00707	-2.0649	0.000170168678299225
150	ENSG00000270441	LAMB2P1	1.00168019087496	0.00463850755463558			150	ENSG00000125285	SOX21	-1.13787	7.5036557990375e-11										ENSG00000196668	LINC00173	-1.66532	0.000182336519894871
151	ENSG00000179299	NSUN7	1.36140644664305	0.0048241247421867			151	ENSG00000088305	DNMT3B	-1.16221	1.1431415685483e-10										ENSG00000054179	ENTPD2	-1.09775	0.000187294142669997
152	ENSG00000188732	FAM221A	1.16489948031423	0.00488492697434372			152	ENSG00000290101	ENSG00000290101	-1.28817	1.37083096438438e-10										ENSG00000253671	ENSG00000253671	-1.07227	0.000191816476809558
153	novel.393	-	1.85411524248125	0.0048905929877929			153	ENSG00000088002	SULT2B1	-1.23349	2.06098899314687e-10										ENSG00000104321	TRPA1	-1.02507	0.000196617164673312
154	novel.66	-	1.00464455142253	0.00500520983712098			154	ENSG00000253669	GASAL1	-1.23976	2.57743305419595e-10										ENSG00000251602	MTA1-DT	-1.03773	0.00020150446512469
155	ENSG00000236756	DNAJC9-AS1	1.90271920469336	0.00504733122474191			155	ENSG00000146376	ARHGAP18	-1.18627	3.03023662803762e-10										ENSG00000265763	ZNF488	-1.23457	0.000204094963839009
156	novel.494	-	2.28386562900959	0.00536175470237084			156	novel.656	-	-3.38494	3.31026775412643e-10										ENSG00000092853	CLSPN	-1.17745	0.00020437546319133
157	ENSG00000187595	ZNF385C	1.13277826324908	0.00568257027480727			157	ENSG00000109819	PPARGC1A	-2.22372	4.05733793162788e-10										ENSG00000165887	ANKRD2	-2.39287	0.000212756788772122
158	ENSG00000137265	IRF4	1.73229375032437	0.00572058607801587			158	ENSG00000214357	NEURL1B	-1.39523	4.183361680462e-10										ENSG00000100234	TIMP3	-1.29826	0.000229076255194219
159	ENSG00000204334	ERICH2	1.69652167676001	0.00615868778078711			159	ENSG00000168306	ACOX2	-1.14037	5.09707659262233e-10										novel.535	-	-1.09801	0.000261485567287986
160	novel.447	-	1.9091484625957	0.00618981776406753			160	ENSG00000068078	FGFR3	-1.65147	6.68413320020645e-10										ENSG00000287824	ENSG00000287824	-1.98798	0.000274346427664129
161	ENSG00000176928	GCNT4	1.06357418061714	0.00678103386742041			161	ENSG00000176771	NCKAP5	-3.33908	7.33702014069284e-10										ENSG00000150551	LYPD1	-1.06819	0.000291368241860085
162	ENSG00000288559	ENSG00000288559	1.14657422136063	0.00710037564842957			162	ENSG00000184564	SLITRK6	-1.37204	8.16688761586026e-10										ENSG00000176208	ATAD5	-1.10072	0.000321796991456926
163	ENSG00000243742	RPLP0P2	1.72209527425465	0.00764495569128434			163	ENSG00000100234	TIMP3	-2.42782	1.0473987482848e-09										ENSG00000129173	E2F8	-1.51901	0.00037309614807437
164	novel.548	-	1.04090536737112	0.00777133039437475			164	ENSG00000231131	LNCAROD	-2.02928	1.45544702726497e-09										novel.497	-	-2.41074	0.000377758337170963
							165	ENSG00000113810	SMC4	-1.01919	2.08413411964784e-09										ENSG00000163535	SGO2	-1.0629	0.00043025945683476
							166	ENSG00000109674	NEIL3	-1.02098	2.13968391570522e-09										ENSG00000180592	SKIDA1	-1.33334	0.000437422879414196
							167	ENSG00000135373	EHF	-1.10532	2.33972314097722e-09										ENSG00000235269	LINC02331	-1.29824	0.000465949297860654
							168	ENSG00000164125	GASK1B	-1.39594	3.24596128936304e-09										ENSG00000236751	LINC01186	-1.30882	0.00049459654500117
							169	ENSG00000172955	ADH6	-2.37827	3.30598961289993e-09										novel.359	-	-2.93447	0.000537986826839234
							170	ENSG00000151725	CENPU	-1.46597	3.87046539110853e-09										ENSG00000103319	EEF2K	-1.38743	0.000733829497088929
							171	ENSG00000093009	CDC45	-1.02264	4.02316765547379e-09										ENSG00000089169	RPH3A	-1.85868	0.000794949950547657
							172	ENSG00000073282	TP63	-1.4043	4.41286846449737e-09										ENSG00000113361	CDH6	-1.10967	0.000820862368505849
							173	ENSG00000115687	PASK	-1.0394	4.97178307477652e-09										ENSG00000267374	MIR924HG	-1.5173	0.000938000341227484
							174	ENSG00000166803	PCLAF	-1.19942	5.71180452034334e-09										ENSG00000149596	JPH2	-1.58539	0.000946047215066823
							175	ENSG00000118193	KIF14	-1.36573	5.82435841481795e-09										ENSG00000197587	DMBX1	-1.47389	0.000968910840105915
							176	ENSG00000109805	NCAPG	-1.1933	7.52861740997242e-09										ENSG00000005981	ASB4	-1.04522	0.00103597307407398
							177	ENSG00000136824	SMC2	-1.10953	7.80520804057647e-09										ENSG00000100908	EMC9	-1.62778	0.00104654673367291
							178	ENSG00000174371	EXO1	-1.35989	9.20183094199167e-09										ENSG00000215196	BASP1-AS1	-1.28746	0.00117730699098434
							179	ENSG00000111319	SCNN1A	-1.04658	1.05999085094169e-08										novel.556	-	-2.14802	0.00126138782520816
							180	ENSG00000141639	MAPK4	-6.32814	1.07803554990376e-08										ENSG00000272473	ENSG00000272473	-1.00381	0.00137141186310665
							181	ENSG00000146263	MMS22L	-1.25818	1.08469636136066e-08										ENSG00000257137	LINC02874	-2.00952	0.00143222823088242
							182	ENSG00000001617	SEMA3F	-1.12941	1.1199503447429e-08										ENSG00000157870	PRXL2B	-2.25369	0.00155166352522542
							183	ENSG00000164161	HHIP	-1.28918	1.13210467927037e-08										novel.281	-	-1.00429	0.0017224431324244
							184	ENSG00000184445	KNTC1	-1.01886	1.73204791398362e-08										ENSG00000068615	REEP1	-1.93635	0.00172451971602497
							185	ENSG00000137135	ARHGEF39	-1.11726	1.89814678849654e-08										ENSG00000169627	BOLA2B	-1.3463	0.0018297800832048
							186	ENSG00000170523	KRT83	-1.6425	2.93110781738241e-08										ENSG00000248690	HAS2-AS1	-1.68186	0.00203663417871106
							187	ENSG00000172403	SYNPO2	-1.30141	4.63791330343046e-08										novel.725	-	-2.79351	0.00205295215407612
							188	ENSG00000075461	CACNG4	-1.20342	5.70973204737709e-08										ENSG00000165948	IFI27L1	-1.53929	0.00218761629894906
							189	ENSG00000134533	RERG	-1.48752	5.88619429089688e-08										ENSG00000165731	RET	-1.51862	0.00222794264754037
							190	ENSG00000163485	ADORA1	-1.48048	6.47045743622227e-08										novel.566	-	-3.62957	0.00225796528896465
							191	ENSG00000171320	ESCO2	-1.41712	6.52858210910152e-08										novel.213	-	-2.5717	0.00230814847758318
							192	ENSG00000065328	MCM10	-1.43311	7.2312690214398e-08										ENSG00000170477	KRT4	-1.40196	0.00235936248887763
							193	ENSG00000179023	KLHDC7A	-1.5924	7.27611923716446e-08										ENSG00000164362	TERT	-1.98623	0.00271750218718485
							194	ENSG00000142178	SIK1	-1.12872	7.40513679622268e-08										ENSG00000144476	ACKR3	-1.03226	0.00277553815452051
							195	ENSG00000136040	PLXNC1	-1.68817	8.85817512260096e-08										ENSG00000239332	LINC01119	-1.73742	0.00279526194899216
							196	ENSG00000170624	SGCD	-1.0688	9.20493856675399e-08										ENSG00000236671	PRKG1-AS1	-1.63628	0.00280241840462975
							197	ENSG00000165244	ZNF367	-1.60123	9.94301557823487e-08										ENSG00000128713	HOXD11	-1.63389	0.00287825586081561
							198	ENSG00000149970	CNKSR2	-1.34696	1.09538692683659e-07										novel.123	-	-1.32515	0.00300174040697535
							199	ENSG00000235092	ID2-AS1	-1.31272	1.16684495898014e-07										ENSG00000183604	SMG1P5	-1.4197	0.00307449427893328
							200	ENSG00000143494	VASH2	-1.8224	1.54331686897503e-07										ENSG00000215041	NEURL4	-1.15359	0.00315558529744925
							201	ENSG00000080986	NDC80	-1.49245	2.02961010583474e-07										ENSG00000285294	LINC00842	-1.0681	0.00319702189016617
							202	ENSG00000051180	RAD51	-1.1818	2.20232746111117e-07										ENSG00000100897	DCAF11	-1.85158	0.00327984822199762
							203	ENSG00000198774	RASSF9	-1.63104	2.62534393942726e-07										ENSG00000233483	EFCAB15P	-1.60107	0.00414092976678199
							204	ENSG00000108684	ASIC2	-1.42133	2.66474947643663e-07										ENSG00000175806	MSRA	-1.86909	0.00417429038352585
							205	ENSG00000007952	NOX1	-1.84028	2.81565942374466e-07										ENSG00000106123	EPHB6	-1.49119	0.00428149255905295
							206	ENSG00000198734	F5	-1.06531	2.90971824029815e-07										novel.404	-	-1.58877	0.00441183846691506
							207	ENSG00000092470	WDR76	-1.11485	3.18446832536504e-07										novel.587	-	-1.46202	0.00450467140829554
							208	ENSG00000165490	DDIAS	-1.15067	3.22278672128931e-07										ENSG00000103226	NOMO3	-1.36271	0.00454603667030576
							209	ENSG00000186197	EDARADD	-1.01335	3.37367478173425e-07										ENSG00000117245	KIF17	-1.00604	0.00477234397243685
							210	ENSG00000164488	DACT2	-1.60724	3.54277532909072e-07										ENSG00000137434	C6orf52	-2.07977	0.00530855317690815
							211	novel.536	-	-3.44931	4.10142612989289e-07										ENSG00000148702	HABP2	-1.65942	0.00582323240526917
							212	ENSG00000178531	CTXN1	-1.01363	4.50296287845857e-07										ENSG00000230109	LINC02643	-1.69149	0.00625795921895439
							213	ENSG00000206538	VGLL3	-1.16449	4.58083357095805e-07										ENSG00000247809	NR2F2-AS1	-1.70141	0.00634422529922739
							214	ENSG00000092853	CLSPN	-1.65455	4.88868576092371e-07
							215	ENSG00000152402	GUCY1A2	-1.10995	8.22859265879815e-07
							216	ENSG00000198554	WDHD1	-1.15854	8.30691622448448e-07
							217	ENSG00000163507	CIP2A	-1.14653	8.54344566018475e-07
							218	ENSG00000111052	LIN7A	-1.01021	9.34871713702464e-07
							219	ENSG00000182795	C1orf116	-1.48267	1.08940127167102e-06
							220	ENSG00000118407	FILIP1	-1.54037	1.34464856802106e-06
							221	ENSG00000127324	TSPAN8	-1.36641	1.87153422682916e-06
							222	ENSG00000159713	TPPP3	-1.2979	2.22422248908427e-06
							223	ENSG00000102384	CENPI	-1.05919	2.3338857720596e-06
							224	ENSG00000136492	BRIP1	-1.48017	2.78664813678361e-06
							225	ENSG00000230176	LINC01433	-1.06655	3.09265931344039e-06
							226	ENSG00000154146	NRGN	-1.45776	3.33083879220684e-06
							227	novel.566	-	-3.54702	3.73855721916183e-06
							228	ENSG00000135643	KCNMB4	-1.28952	3.89143660021137e-06
							229	ENSG00000187288	CIDEC	-1.09141	4.38584841601987e-06
							230	ENSG00000165480	SKA3	-1.08241	5.3535587010473e-06
							231	ENSG00000149571	KIRREL3	-1.3632	7.02962532094992e-06
							232	ENSG00000253671	ENSG00000253671	-1.44475	7.46187839208449e-06
							233	ENSG00000113231	PDE8B	-1.55153	7.73481815421316e-06
							234	ENSG00000154188	ANGPT1	-2.97159	8.01453162285788e-06
							235	ENSG00000054179	ENTPD2	-1.52624	9.44545973017615e-06
							236	ENSG00000072571	HMMR	-1.04018	1.07551645284205e-05
							237	ENSG00000105467	SYNGR4	-1.59267	1.11714168972063e-05
							238	ENSG00000196628	TCF4	-1.19081	1.19259107557905e-05
							239	ENSG00000249199	ENSG00000249199	-1.02568	1.21188688736248e-05
							240	ENSG00000125384	PTGER2	-1.49863	1.33176351806747e-05
							241	ENSG00000138193	PLCE1	-1.03244	1.43134199983974e-05
							242	ENSG00000175920	DOK7	-2.65084	1.60034185768272e-05
							243	ENSG00000137440	FGFBP1	-1.1381	1.79099977293314e-05
							244	ENSG00000184845	DRD1	-1.09412	1.93727643869235e-05
							245	ENSG00000104490	NCALD	-1.08505	1.95620745685006e-05
							246	ENSG00000119508	NR4A3	-2.35794	2.14811507235683e-05
							247	ENSG00000182580	EPHB3	-1.17812	2.2168041070091e-05
							248	ENSG00000251432	LINC02615	-1.3351	2.24735766071816e-05
							249	ENSG00000006831	ADIPOR2	-1.23889	2.93303177751702e-05
							250	ENSG00000211448	DIO2	-2.46558	2.95309176823574e-05
							251	ENSG00000248144	ADH1C	-2.17957	3.08403562547695e-05
							252	ENSG00000196668	LINC00173	-1.88215	3.44968388001288e-05
							253	ENSG00000134121	CHL1	-3.45432	3.54976403466245e-05
							254	ENSG00000230109	LINC02643	-3.61008	3.77676885544495e-05
							255	ENSG00000257167	TMPO-AS1	-1.33956	4.20714054981853e-05
							256	ENSG00000104321	TRPA1	-1.22986	4.44289037551288e-05
							257	ENSG00000167183	PRR15L	-4.27058	4.51737327644976e-05
							258	ENSG00000057593	F7	-1.34334	5.20127421791495e-05
							259	ENSG00000106689	LHX2	-1.13548	5.21520174293816e-05
							260	ENSG00000285294	LINC00842	-1.36057	5.81890987651413e-05
							261	ENSG00000105204	DYRK1B	-1.17806	6.33067889958039e-05
							262	ENSG00000139734	DIAPH3	-1.11899	6.34484994958664e-05
							263	ENSG00000177706	FAM20C	-1.60711	6.52365625590337e-05
							264	ENSG00000154330	PGM5	-1.90355	6.72426260015459e-05
							265	ENSG00000149596	JPH2	-2.36188	7.19632819359944e-05
							266	ENSG00000143412	ANXA9	-1.0185	8.20069740236053e-05
							267	ENSG00000070182	SPTB	-1.06427	8.65767624264336e-05
							268	ENSG00000143502	SUSD4	-2.14157	9.66408094448781e-05
							269	ENSG00000203668	CHML	-1.22219	9.75065015699772e-05
							270	ENSG00000115461	IGFBP5	-3.64019	9.81919959767787e-05
							271	ENSG00000265763	ZNF488	-1.35988	0.000109264191365973
							272	ENSG00000154920	EME1	-1.03931	0.000113228653417778
							273	ENSG00000224149	ENSG00000224149	-2.50105	0.000118128226125207
							274	ENSG00000185924	RTN4RL1	-1.88212	0.000122703910527188
							275	ENSG00000170477	KRT4	-1.93936	0.00012810982395775
							276	ENSG00000147689	FAM83A	-1.38463	0.000131582366092664
							277	ENSG00000108924	HLF	-1.71601	0.000134478360064312
							278	ENSG00000278619	MRM1	-1.93386	0.000138433223382021
							279	ENSG00000140807	NKD1	-1.23787	0.000157273518722867
							280	ENSG00000153406	NMRAL1	-2.47093	0.000162557198331865
							281	ENSG00000107159	CA9	-1.78789	0.000175118859023029
							282	ENSG00000109536	FRG1	-3.57342	0.000177398554513691
							283	ENSG00000172771	EFCAB12	-2.0036	0.000179957321448117
							284	ENSG00000127423	AUNIP	-1.29361	0.000198710282788216
							285	ENSG00000197635	DPP4	-1.32056	0.000199060008844406
							286	novel.163	-	-2.32796	0.000202431473235164
							287	ENSG00000079308	TNS1	-1.10679	0.000207447056210043
							288	ENSG00000157542	KCNJ6	-1.18169	0.0002095981100557
							289	novel.370	-	-1.53967	0.000221444625508663
							290	ENSG00000123700	KCNJ2	-1.05206	0.000229254267622003
							291	ENSG00000185697	MYBL1	-1.03846	0.000230376922934464
							292	ENSG00000164362	TERT	-2.90066	0.000264940224666912
							293	ENSG00000122035	RASL11A	-1.28586	0.000279747147070834
							294	ENSG00000240875	LINC00886	-1.73451	0.000283804490404596
							295	ENSG00000185745	IFIT1	-1.32287	0.000360031449707093
							296	ENSG00000135324	MRAP2	-1.02738	0.000363065103319642
							297	ENSG00000100557	CCDC198	-1.34025	0.000370048408025874
							298	ENSG00000169184	MN1	-1.07082	0.0003725476038116
							299	ENSG00000111247	RAD51AP1	-1.05499	0.000396529168952308
							300	ENSG00000251602	MTA1-DT	-1.03061	0.000431692528194829
							301	ENSG00000180592	SKIDA1	-1.39882	0.000440990838840912
							302	ENSG00000143382	ADAMTSL4	-1.04246	0.000458985200254366
							303	novel.190	-	-1.80424	0.000463835412184636
							304	ENSG00000174502	SLC26A9	-2.02879	0.000475550006621247
							305	ENSG00000127863	TNFRSF19	-1.28211	0.000491543515310251
							306	ENSG00000228412	LNC-LBCS	-3.03491	0.000511134146291653
							307	ENSG00000236671	PRKG1-AS1	-2.05962	0.000534868509307209
							308	ENSG00000157884	CIB4	-3.99154	0.00055554666121995
							309	ENSG00000102760	RGCC	-1.28615	0.000601752560411859
							310	ENSG00000116014	KISS1R	-2.47101	0.000622563718351918
							311	ENSG00000253978	TENM2-AS1	-2.41042	0.000629898565773794
							312	ENSG00000104951	IL4I1	-1.86554	0.000635122813529835
							313	novel.110	-	-2.75199	0.000635339773699557
							314	ENSG00000134323	MYCN	-2.51759	0.000638095438511496
							315	ENSG00000237864	LINC00322	-1.88798	0.000651984782058586
							316	ENSG00000149256	TENM4	-1.36729	0.000681954296686951
							317	ENSG00000160963	COL26A1	-1.12325	0.00069744405068209
							318	ENSG00000267374	MIR924HG	-1.57263	0.000717397878170274
							319	ENSG00000168447	SCNN1B	-1.01622	0.000876752806164587
							320	ENSG00000176208	ATAD5	-1.10685	0.000895552720878005
							321	ENSG00000183248	PRR36	-1.0196	0.00103340528492903
							322	ENSG00000246898	LINC00920	-1.39369	0.00104073960556384
							323	ENSG00000160145	KALRN	-1.04068	0.00105638679186492
							324	ENSG00000100629	CEP128	-1.0337	0.00114702042905358
							325	novel.80	-	-2.17844	0.00120029633707042
							326	ENSG00000174473	GALNTL6	-1.85601	0.00128339609804348
							327	ENSG00000129988	LBP	-1.70579	0.00131236038599702
							328	ENSG00000184828	ZBTB7C	-1.9897	0.00133246652495544
							329	ENSG00000012504	NR1H4	-1.22439	0.00136456544981648
							330	novel.123	-	-1.34507	0.0014066342186085
							331	ENSG00000129173	E2F8	-1.37365	0.00144024473060064
							332	ENSG00000189057	FAM111B	-2.40952	0.00148260456611666
							333	ENSG00000120658	ENOX1	-1.49819	0.00157061820086288
							334	ENSG00000215196	BASP1-AS1	-1.33405	0.00166200814907298
							335	ENSG00000148702	HABP2	-2.13062	0.00168447608879302
							336	ENSG00000255774	LINC02747	-1.51782	0.00170718011853477
							337	novel.482	-	-1.77832	0.00172505836227521
							338	ENSG00000068615	REEP1	-1.78479	0.00187980447927823
							339	novel.429	-	-3.20407	0.00206950071180853
							340	ENSG00000119283	TRIM67	-2.04539	0.0021573434112608
							341	ENSG00000287824	ENSG00000287824	-1.96369	0.00217240092326
							342	novel.483	-	-2.57504	0.00221636897573541
							343	ENSG00000248690	HAS2-AS1	-1.71182	0.00221890979129211
							344	ENSG00000128510	CPA4	-2.43016	0.00228905695844612
							345	ENSG00000113361	CDH6	-1.1569	0.00237332818337529
							346	ENSG00000187037	GPR141	-1.07455	0.00240341727413879
							347	ENSG00000138347	MYPN	-3.03437	0.00246645215294303
							348	ENSG00000171951	SCG2	-1.95524	0.00258956254394511
							349	ENSG00000100479	POLE2	-1.02245	0.0026156045479984
							350	ENSG00000005700	IBTK	-1.80897	0.00269351838054567
							351	ENSG00000235142	LINC02532	-2.1413	0.0027523729149942
							352	ENSG00000165887	ANKRD2	-1.79707	0.00298073761815638
							353	ENSG00000060718	COL11A1	-1.1307	0.00305369851806019
							354	ENSG00000137812	KNL1	-1.05389	0.00309502283035343
							355	ENSG00000133083	DCLK1	-1.49269	0.00309868793988095
							356	ENSG00000157379	DHRS1	-1.91957	0.00310909222618564
							357	ENSG00000253796	ENSG00000253796	-1.41764	0.00322973192022908
							358	ENSG00000153822	KCNJ16	-2.3856	0.0032699232293909
							359	ENSG00000236751	LINC01186	-1.07292	0.00338250045234761
							360	ENSG00000233695	GAS6-AS1	-1.67962	0.00341761941226218
							361	ENSG00000152580	IGSF10	-1.80517	0.00349580328310087
							362	ENSG00000257137	LINC02874	-2.09388	0.00352825408287562
							363	ENSG00000258181	ENSG00000258181	-2.3657	0.00366051910604711
							364	novel.725	-	-2.58752	0.00372066221438703
							365	ENSG00000160201	U2AF1	-1.16241	0.00373133428589121
							366	ENSG00000171246	NPTX1	-1.01988	0.0037656282908392
							367	ENSG00000100908	EMC9	-1.36148	0.00381093070619591
							368	ENSG00000278709	NKILA	-1.19576	0.00384323847626595
							369	ENSG00000266976	ENSG00000266976	-2.94336	0.00388979871872629
							370	ENSG00000230699	ENSG00000230699	-1.48879	0.00397798068829038
							371	novel.404	-	-1.60627	0.00408958569639561
							372	ENSG00000140743	CDR2	-1.35901	0.00463878271664839
							373	ENSG00000235269	LINC02331	-1.00541	0.00489621595406215
							374	ENSG00000253944	MTUS1-DT	-1.48441	0.00498932838919694
							375	ENSG00000146205	ANO7	-1.0432	0.005119565090952
							376	ENSG00000139515	PDX1	-2.31236	0.00515158160235291
							377	ENSG00000139679	LPAR6	-1.13817	0.00521640833870564
							378	ENSG00000287185	ENSG00000287185	-1.65393	0.00527862314383297
							379	ENSG00000182885	ADGRG3	-2.20556	0.00528419962419415
							380	ENSG00000114737	CISH	-1.45537	0.00535613023111935
							381	novel.751	-	-1.40542	0.00542556969839829
							382	ENSG00000186871	ERCC6L	-1.0354	0.0056704463949604
							383	novel.350	-	-2.07444	0.00580418979346649
							384	ENSG00000229921	KIF25-AS1	-1.45086	0.00586530083435923
							385	ENSG00000196104	SPOCK3	-1.93132	0.00587257836346655
							386	ENSG00000099998	GGT5	-2.06641	0.00595916788195051
							387	ENSG00000168743	NPNT	-1.39062	0.00601337908251542
							388	ENSG00000138356	AOX1	-1.25741	0.00621281365918861
							389	ENSG00000149564	ESAM	-1.03188	0.00628200467018686
							390	ENSG00000238266	LINC00707	-1.35695	0.00646295087034644
							391	novel.599	-	-2.03999	0.00659477877247572
							392	ENSG00000166143	PPP1R14D	-1.59323	0.00672890117529659
							393	ENSG00000124406	ATP8A1	-1.63422	0.00679899821375217
							394	ENSG00000134326	CMPK2	-1.01185	0.00680159428795813
							395	ENSG00000226887	ERVMER34-1	-1.72734	0.00707536716503599
							396	ENSG00000089169	RPH3A	-1.26097	0.00721636485283386
							397	ENSG00000103319	EEF2K	-1.03947	0.00721780359745049
							398	ENSG00000268350	FAM156A	-1.56032	0.00743371740700109
							399	ENSG00000128262	POM121L9P	-2.47445	0.00743767442429413
							400	ENSG00000197959	DNM3	-1.12968	0.00754533407584664
							401	ENSG00000243566	UPK3B	-1.13047	0.00760271076794024
							402	ENSG00000177628	GBA	-1.36169	0.0076534381169216
							403	ENSG00000156876	SASS6	-1.03197	0.00767360536124562
							404	ENSG00000225783	MIAT	-1.49465	0.00767973983390039
							405	ENSG00000198169	ZNF251	-3.0566	0.00769287193772674
							406	ENSG00000101463	SYNDIG1	-1.10442	0.00784047143216049
							407	ENSG00000173557	FAM166C	-1.19034	0.0078617226302104

## Sheet: Table S2A
Table S2A
	Transcriptome TOP50 Hub gene in Urban							Transcriptome TOP50 Hub gene in Rural							Proteome TOP50 Hub protein in Urban							Proteome TOP50 Hub protein in Rural
	Hub gene ID	gene_name	intersection frequency	log2FoldChange	pvalue			Hub gene ID	gene_name	intersection frequency	log2FoldChange	pvalue			Hub protein ID	Gene name	intersection frequency	Ratio	value			Hub protein ID	Gene name	intersection frequency	Ratio	value
1	ENSG00000122952	ZWINT	12	-1.07751	1.037e-18		1	ENSG00000065328	MCM10	12	-1.13543	1.93485e-06		1	O00762	UBE2C	12	0.652	0.00662258		1	O00762	UBE2C	12	0.629	0.00593473
2	ENSG00000138180	CEP55	12	-1.04004	6.61468e-16		2	ENSG00000092853	CLSPN	12	-1.17745	0.000204375		2	O43493	KIF20A	12	0.457	0.00151388		2	P01024	C3	12	0.593	0.0370349
3	ENSG00000093009	CDC45	11	-1.02264	4.02317e-09		3	ENSG00000129173	E2F8	12	-1.51901	0.000373096		3	P00749	POLA1	12	0.559	0.0130167		3	P04114	APOB	12	3.482	3.33714e-05
4	ENSG00000100297	MCM5	11	-1.45731	1.10356e-25		4	ENSG00000176208	ATAD5	12	-1.10072	0.000321797		4	P01024	RRM2	12	0.609	7.08739e-06		4	P05067	APP	12	1.868	4.77152e-05
5	ENSG00000125538	IL1B	11	1.62795	1.08124e-10		5	ENSG00000276043	UHRF1	12	-1.38075	1.16213e-13		5	P02679	PRIM2	12	0.66	0.00116973		5	Q01581	HMGCS1	12	1.575	0.000649426
6	ENSG00000126787	DLGAP5	11	-1.23049	2.43388e-12		6	ENSG00000100297	MCM5	11	-1.41616	2.2076e-40		6	P55268	TGOLN2	12	1.607	0.00492318		6	Q14534	SQLE	12	2.158	6.5768e-06
7	ENSG00000167900	TK1	11	-1.11841	4.08402e-19		7	ENSG00000101412	E2F1	11	-1.07538	1.02096e-19		7	Q01581	PLAU	12	1.919	4.67558e-06		7	Q14680	MELK	12	0.661	0.046895
8	ENSG00000276043	UHRF1	11	-1.52284	3.49304e-12		8	ENSG00000112984	KIF20A	11	-1.01004	5.06917e-14		8	Q13907	CYBA	12	2.289	0.0498815		8	Q15004	PCLAF	12	0.644	6.51225e-05
9	ENSG00000065328	MCM10	10	-1.43311	7.23127e-08		9	ENSG00000118523	CCN2	11	-1.688	8.42441e-18		9	Q15004	GNG10	12	1.687	0.0128528		9	Q15392	DHCR24	12	1.827	0.000179361
10	ENSG00000094804	CDC6	10	-1.03997	2.98788e-14		10	ENSG00000142871	CCN1	11	-1.75093	1.10093e-38		10	Q16850	MVK	12	1.769	0.00101404		10	O00767	SCD	11	4.325	1.68569e-06
11	ENSG00000109805	NCAPG	10	-1.1933	7.52862e-09		11	ENSG00000167900	TK1	11	-1.16137	2.71492e-27		11	Q96GD4	DHCR24	12	1.744	7.76773e-05		11	O15392	BIRC5	11	0.646	0.00455394
12	ENSG00000112984	KIF20A	10	-1.41905	2.00486e-20		12	ENSG00000174371	EXO1	11	-1.14376	1.02861e-07		12	P13611	ATAD2	11	0.553	0.0158381		12	O95235	KIF20A	11	0.441	0.00192931
13	ENSG00000148773	MKI67	10	-1.19952	4.20018e-12		13	ENSG00000138356	AOX1	10	-2.36439	4.92924e-06		13	P49454	AURKB	11	0.657	0.00360385		13	P13611	VCAN	11	1.809	0.00723978
14	ENSG00000164400	CSF2	10	2.09628	0.00241724		14	ENSG00000143476	DTL	10	-1.03583	7.89162e-09		14	Q12834	APP	11	1.751	5.25261e-05		14	P31350	RRM2	11	0.608	0.000339111
15	ENSG00000166803	PCLAF	10	-1.19942	5.7118e-09		15	ENSG00000184254	ALDH1A3	10	1.19141	1.02071e-16		15	Q14534	IGFBP3	11	2.208	0.000565069		15	P37268	FDFT1	11	2.663	5.41269e-06
16	ENSG00000166851	PLK1	10	-1.15482	1.74019e-23		16	ENSG00000101057	MYBL2	9	-1.03188	1.8788e-38		16	Q15392	HMGCS1	11	1.556	0.000781413		16	P49327	FASN	11	1.552	0.000100714
17	ENSG00000168078	PBK	10	-1.14008	6.45363e-12		17	ENSG00000125538	IL1B	9	1.34941	1.12847e-07		17	Q15800	PLAUR	11	1.785	0.00559652		17	P49454	CENPF	11	0.594	0.00370209
18	ENSG00000171241	SHCBP1	10	-1.36232	3.13534e-18		18	ENSG00000171320	ESCO2	9	-1.04431	2.93854e-05		18	Q8WWK9	LRP8	11	1.663	0.00101996		18	P55268	LAMB2	11	1.652	0.00186139
19	ENSG00000174371	EXO1	10	-1.35989	9.20183e-09		19	ENSG00000172955	ADH6	9	-1.43904	2.82065e-05		19	Q96T88	MSMO1	11	2.242	8.84138e-05		19	P98160	HSPG2	11	0.444	0.0132761
20	ENSG00000177606	JUN	10	1.41661	3.82576e-59		20	ENSG00000248144	ADH1C	9	-2.0293	0.000137783		20	Q9ULW0	CYP51A1	11	2.074	2.04423e-06		20	Q08431	MFGE8	11	1.665	9.83717e-05
21	ENSG00000080986	NDC80	9	-1.49245	2.02961e-07		21	ENSG00000073737	DHRS9	8	1.2657	0.00023905		21	O75976	C3	10	0.435	0.0133929		21	Q13907	IDI1	11	1.736	0.000434548
22	ENSG00000092853	CLSPN	9	-1.65455	4.88869e-07		22	ENSG00000078401	EDN1	8	-1.2507	3.29977e-40		22	O95235	TYMS	10	0.621	0.00044796		22	Q15800	MSMO1	11	2.41	0.000163523
23	ENSG00000101412	E2F1	9	-1.21889	3.81384e-21		23	ENSG00000109819	PPARGC1A	8	-1.5616	5.30649e-09		23	P01130	CENPF	10	0.565	0.00105585		23	Q16850	CYP51A1	11	2.595	1.0501e-05
24	ENSG00000113810	SMC4	9	-1.01919	2.08413e-09		24	ENSG00000114019	AMOTL2	8	-1.68355	2.17258e-55		24	P02792	SNAP25	10	0.598	1.8078e-05		24	Q53EZ4	CEP55	11	0.626	0.00055374
25	ENSG00000115008	IL1A	9	2.04224	1.0062e-16		25	ENSG00000115380	EFEMP1	8	-1.72491	6.27659e-09		25	P04114	POLE	10	0.481	0.00132606		25	Q96T88	UHRF1	11	0.473	0.000139568
26	ENSG00000117724	CENPF	9	-1.35333	6.42686e-13		26	ENSG00000120738	EGR1	8	2.78755	1.63284e-46		26	P04818	CDC20	10	0.653	0.0155136		26	P02792	FTL	10	2.241	1.39718e-05
27	ENSG00000118193	KIF14	9	-1.36573	5.82436e-09		27	ENSG00000121039	RDH10	8	1.25047	3.19749e-100		27	P05067	KIF22	10	0.624	0.00133163		27	P09884	POLA1	10	0.61	0.000261866
28	ENSG00000128342	LIF	9	1.13017	9.79173e-49		28	ENSG00000164362	TERT	8	-1.98623	0.0027175		28	P17936	NCAPG2	10	0.44	0.00176381		28	P36956	SREBF1	10	1.948	0.00153451
29	ENSG00000129173	E2F8	9	-1.37365	0.00144024		29	ENSG00000165480	SKA3	8	-1.11387	8.48618e-07		29	P31350	CKAP2	10	0.617	0.00773018		29	P49643	PRIM2	10	0.596	0.0106985
30	ENSG00000131747	TOP2A	9	-1.14495	6.80581e-26		30	ENSG00000092969	TGFB2	7	-1.34818	3.3056e-19		30	P37268	SPDL1	10	0.664	0.00435684		30	Q8N474	SFRP1	10	6.435	6.68547e-05
31	ENSG00000136824	SMC2	9	-1.10953	7.80521e-09		31	ENSG00000115008	IL1A	7	1.05018	0.000204203		31	P49643	UHRF1	10	0.525	0.000671192		31	O94907	DKK1	9	6.632	1.57082e-05
32	ENSG00000137812	KNL1	9	-1.05389	0.00309502		32	ENSG00000148677	ANKRD1	7	-4.29055	7.34582e-18		32	P98160	PRSS23	10	3.262	5.2971e-05		32	O95084	PRSS23	9	3.626	4.88077e-06
33	ENSG00000138160	KIF11	9	-1.13277	4.14182e-15		33	ENSG00000177283	FZD8	7	-1.03702	3.97851e-20		33	Q06481	FTH1	10	2.359	2.57371e-05		33	P01130	LDLR	9	2.374	5.07525e-05
34	ENSG00000161888	SPC24	9	-1.6758	6.11455e-11		34	ENSG00000100897	DCAF11	6	-1.85158	0.00327985		34	O95084	FGG	9	0.541	0.0047737		34	P17936	IGFBP3	9	3.5	0.000115573
35	ENSG00000165480	SKA3	9	-1.08241	5.35356e-06		35	ENSG00000059728	MXD1	6	1.37326	2.36661e-14		35	P02794	HSPG2	9	0.441	0.0142914		35	P49642	PRIM1	9	0.615	0.00583219
36	ENSG00000169429	CXCL8	9	1.3619	7.06747e-47		36	ENSG00000104518	GSDMD	6	1.1775	0.00452053		36	Q03405	LDLR	9	2.159	8.50819e-06		36	Q03426	MVK	9	1.725	0.000221712
37	ENSG00000198554	WDHD1	9	-1.15854	8.30692e-07		37	ENSG00000120129	DUSP1	6	-1.66149	1.15158e-128		37	Q03426	FTL	9	1.975	0.00361476		37	Q06481	APLP2	9	1.966	6.85545e-05
38	ENSG00000011426	ANLN	8	-1.11077	7.84292e-12		38	ENSG00000211448	DIO2	6	-2.81089	3.56647e-06		38	Q14807	FDFT1	9	2.468	9.94756e-06		38	Q07864	POLE	9	0.488	0.0199763
39	ENSG00000081041	CXCL2	8	1.61669	7.01201e-59		39	ENSG00000220323	H2BC19P	6	1.31876	0.00350131		39	Q15054	LAMB2	9	1.888	0.000738579		39	Q14807	KIF22	9	0.653	0.000770762
40	ENSG00000109674	NEIL3	8	-1.02098	2.13968e-09		40	ENSG00000060566	CREB3L3	5	1.17197	0.00013747		40	O15121	DEGS1	8	0.657	0.00242209		40	Q16270	IGFBP7	9	0.598	0.00299222
41	ENSG00000111247	RAD51AP1	8	-1.05499	0.000396529		41	ENSG00000076706	MCAM	5	-1.28112	8.67505e-08		41	P09884	PCLAF	8	0.627	0.000318773		41	P24385	CCND1	8	0.377	0.00546474
42	ENSG00000118523	CCN2	8	-1.33893	1.58563e-12		42	ENSG00000100234	TIMP3	5	-1.29826	0.000229076		42	P13498	POLD3	8	0.659	0.0413979		42	Q15582	TGFBI	8	3.016	3.99374e-05
43	ENSG00000129195	PIMREG	8	-1.11342	5.30332e-17		43	ENSG00000109072	VTN	5	-1.17521	4.39454e-24		43	P60880	CPD	8	1.534	1.13381e-06		43	Q9NRZ9	HELLS	8	0.65	5.22173e-05
44	ENSG00000171320	ESCO2	8	-1.41712	6.52858e-08		44	ENSG00000112769	LAMA4	5	1.03276	0.00113457		44	Q07864	APOB	8	3.091	9.58949e-05		44	P00749	PLAU	7	2.069	4.50242e-05
45	ENSG00000184445	KNTC1	8	-1.01886	1.73205e-08		45	ENSG00000113448	PDE4D	5	-1.09451	8.93382e-46		45	Q14114	VCAN	8	1.611	0.0156034		45	P04626	ERBB2	7	1.707	0.000436241
46	ENSG00000186871	ERCC6L	8	-1.0354	0.00567045		46	ENSG00000123358	NR4A1	5	-1.40793	1.21887e-24		46	Q6PL18	APLP2	8	1.906	2.85786e-05		46	P38571	LIPA	7	0.567	0.00258049
47	ENSG00000049130	KITLG	7	-1.72028	7.52057e-17		47	ENSG00000162105	SHANK2	5	-1.03848	1.3781e-15		47	Q86XI2	IDI1	8	1.672	0.00162863		47	P60520	GABARAPL2	7	2	0.0129879
48	ENSG00000074181	NOTCH3	7	-1.06785	8.73316e-16		48	ENSG00000178531	CTXN1	5	-1.23741	2.66817e-10		48	Q96EA4	SQLE	8	1.789	6.06334e-05		48	P60880	SNAP25	7	0.632	0.00379023
49	ENSG00000102384	CENPI	7	-1.05919	2.33389e-06		49	ENSG00000189410	SH2D5	5	-1.67773	1.31787e-21		49	Q9Y496	KIF3A	8	1.51	0.000213861		49	Q13501	SQSTM1	7	2.209	6.44641e-05
50	ENSG00000142871	CCN1	7	-1.62554	7.50417e-32		50	ENSG00000142178	SIK1	4	-1.04541	4.76016e-13		50	P50151	TPX2	7	0.64	0.000495903		50	Q6PL18	ATAD2	7	0.587	0.0063059

## Sheet: Table S2B-E
	Table S2B Transcriptome TOP50 Hub gene in Urban							Table S2C Transcriptome TOP50 Hub gene in Rural							Table S2D Proteome TOP50 Hub protein in Urban							Table S2E Proteome TOP50 Hub protein in Rural
	Hub gene ID	gene_name	intersection frequency	log2FoldChange	pvalue			Hub gene ID	gene_name	intersection frequency	log2FoldChange	pvalue			Hub protein ID	Gene name	intersection frequency	Ratio	value			Hub protein ID	Gene name	intersection frequency	Ratio	value
1	ENSG00000122952	ZWINT	12	-1.07751	1.037e-18		1	ENSG00000065328	MCM10	12	-1.13543	1.93485e-06		1	O00762	UBE2C	12	0.652	0.00662258		1	O00762	UBE2C	12	0.629	0.00593473
2	ENSG00000138180	CEP55	12	-1.04004	6.61468e-16		2	ENSG00000092853	CLSPN	12	-1.17745	0.000204375		2	O43493	KIF20A	12	0.457	0.00151388		2	P01024	C3	12	0.593	0.0370349
3	ENSG00000093009	CDC45	11	-1.02264	4.02317e-09		3	ENSG00000129173	E2F8	12	-1.51901	0.000373096		3	P00749	POLA1	12	0.559	0.0130167		3	P04114	APOB	12	3.482	3.33714e-05
4	ENSG00000100297	MCM5	11	-1.45731	1.10356e-25		4	ENSG00000176208	ATAD5	12	-1.10072	0.000321797		4	P01024	RRM2	12	0.609	7.08739e-06		4	P05067	APP	12	1.868	4.77152e-05
5	ENSG00000125538	IL1B	11	1.62795	1.08124e-10		5	ENSG00000276043	UHRF1	12	-1.38075	1.16213e-13		5	P02679	PRIM2	12	0.66	0.00116973		5	Q01581	HMGCS1	12	1.575	0.000649426
6	ENSG00000126787	DLGAP5	11	-1.23049	2.43388e-12		6	ENSG00000100297	MCM5	11	-1.41616	2.2076e-40		6	P55268	TGOLN2	12	1.607	0.00492318		6	Q14534	SQLE	12	2.158	6.5768e-06
7	ENSG00000167900	TK1	11	-1.11841	4.08402e-19		7	ENSG00000101412	E2F1	11	-1.07538	1.02096e-19		7	Q01581	PLAU	12	1.919	4.67558e-06		7	Q14680	MELK	12	0.661	0.046895
8	ENSG00000276043	UHRF1	11	-1.52284	3.49304e-12		8	ENSG00000112984	KIF20A	11	-1.01004	5.06917e-14		8	Q13907	CYBA	12	2.289	0.0498815		8	Q15004	PCLAF	12	0.644	6.51225e-05
9	ENSG00000065328	MCM10	10	-1.43311	7.23127e-08		9	ENSG00000118523	CCN2	11	-1.688	8.42441e-18		9	Q15004	GNG10	12	1.687	0.0128528		9	Q15392	DHCR24	12	1.827	0.000179361
10	ENSG00000094804	CDC6	10	-1.03997	2.98788e-14		10	ENSG00000142871	CCN1	11	-1.75093	1.10093e-38		10	Q16850	MVK	12	1.769	0.00101404		10	O00767	SCD	11	4.325	1.68569e-06
11	ENSG00000109805	NCAPG	10	-1.1933	7.52862e-09		11	ENSG00000167900	TK1	11	-1.16137	2.71492e-27		11	Q96GD4	DHCR24	12	1.744	7.76773e-05		11	O15392	BIRC5	11	0.646	0.00455394
12	ENSG00000112984	KIF20A	10	-1.41905	2.00486e-20		12	ENSG00000174371	EXO1	11	-1.14376	1.02861e-07		12	P13611	ATAD2	11	0.553	0.0158381		12	O95235	KIF20A	11	0.441	0.00192931
13	ENSG00000148773	MKI67	10	-1.19952	4.20018e-12		13	ENSG00000138356	AOX1	10	-2.36439	4.92924e-06		13	P49454	AURKB	11	0.657	0.00360385		13	P13611	VCAN	11	1.809	0.00723978
14	ENSG00000164400	CSF2	10	2.09628	0.00241724		14	ENSG00000143476	DTL	10	-1.03583	7.89162e-09		14	Q12834	APP	11	1.751	5.25261e-05		14	P31350	RRM2	11	0.608	0.000339111
15	ENSG00000166803	PCLAF	10	-1.19942	5.7118e-09		15	ENSG00000184254	ALDH1A3	10	1.19141	1.02071e-16		15	Q14534	IGFBP3	11	2.208	0.000565069		15	P37268	FDFT1	11	2.663	5.41269e-06
16	ENSG00000166851	PLK1	10	-1.15482	1.74019e-23		16	ENSG00000101057	MYBL2	9	-1.03188	1.8788e-38		16	Q15392	HMGCS1	11	1.556	0.000781413		16	P49327	FASN	11	1.552	0.000100714
17	ENSG00000168078	PBK	10	-1.14008	6.45363e-12		17	ENSG00000125538	IL1B	9	1.34941	1.12847e-07		17	Q15800	PLAUR	11	1.785	0.00559652		17	P49454	CENPF	11	0.594	0.00370209
18	ENSG00000171241	SHCBP1	10	-1.36232	3.13534e-18		18	ENSG00000171320	ESCO2	9	-1.04431	2.93854e-05		18	Q8WWK9	LRP8	11	1.663	0.00101996		18	P55268	LAMB2	11	1.652	0.00186139
19	ENSG00000174371	EXO1	10	-1.35989	9.20183e-09		19	ENSG00000172955	ADH6	9	-1.43904	2.82065e-05		19	Q96T88	MSMO1	11	2.242	8.84138e-05		19	P98160	HSPG2	11	0.444	0.0132761
20	ENSG00000177606	JUN	10	1.41661	3.82576e-59		20	ENSG00000248144	ADH1C	9	-2.0293	0.000137783		20	Q9ULW0	CYP51A1	11	2.074	2.04423e-06		20	Q08431	MFGE8	11	1.665	9.83717e-05
21	ENSG00000080986	NDC80	9	-1.49245	2.02961e-07		21	ENSG00000073737	DHRS9	8	1.2657	0.00023905		21	O75976	C3	10	0.435	0.0133929		21	Q13907	IDI1	11	1.736	0.000434548
22	ENSG00000092853	CLSPN	9	-1.65455	4.88869e-07		22	ENSG00000078401	EDN1	8	-1.2507	3.29977e-40		22	O95235	TYMS	10	0.621	0.00044796		22	Q15800	MSMO1	11	2.41	0.000163523
23	ENSG00000101412	E2F1	9	-1.21889	3.81384e-21		23	ENSG00000109819	PPARGC1A	8	-1.5616	5.30649e-09		23	P01130	CENPF	10	0.565	0.00105585		23	Q16850	CYP51A1	11	2.595	1.0501e-05
24	ENSG00000113810	SMC4	9	-1.01919	2.08413e-09		24	ENSG00000114019	AMOTL2	8	-1.68355	2.17258e-55		24	P02792	SNAP25	10	0.598	1.8078e-05		24	Q53EZ4	CEP55	11	0.626	0.00055374
25	ENSG00000115008	IL1A	9	2.04224	1.0062e-16		25	ENSG00000115380	EFEMP1	8	-1.72491	6.27659e-09		25	P04114	POLE	10	0.481	0.00132606		25	Q96T88	UHRF1	11	0.473	0.000139568
26	ENSG00000117724	CENPF	9	-1.35333	6.42686e-13		26	ENSG00000120738	EGR1	8	2.78755	1.63284e-46		26	P04818	CDC20	10	0.653	0.0155136		26	P02792	FTL	10	2.241	1.39718e-05
27	ENSG00000118193	KIF14	9	-1.36573	5.82436e-09		27	ENSG00000121039	RDH10	8	1.25047	3.19749e-100		27	P05067	KIF22	10	0.624	0.00133163		27	P09884	POLA1	10	0.61	0.000261866
28	ENSG00000128342	LIF	9	1.13017	9.79173e-49		28	ENSG00000164362	TERT	8	-1.98623	0.0027175		28	P17936	NCAPG2	10	0.44	0.00176381		28	P36956	SREBF1	10	1.948	0.00153451
29	ENSG00000129173	E2F8	9	-1.37365	0.00144024		29	ENSG00000165480	SKA3	8	-1.11387	8.48618e-07		29	P31350	CKAP2	10	0.617	0.00773018		29	P49643	PRIM2	10	0.596	0.0106985
30	ENSG00000131747	TOP2A	9	-1.14495	6.80581e-26		30	ENSG00000092969	TGFB2	7	-1.34818	3.3056e-19		30	P37268	SPDL1	10	0.664	0.00435684		30	Q8N474	SFRP1	10	6.435	6.68547e-05
31	ENSG00000136824	SMC2	9	-1.10953	7.80521e-09		31	ENSG00000115008	IL1A	7	1.05018	0.000204203		31	P49643	UHRF1	10	0.525	0.000671192		31	O94907	DKK1	9	6.632	1.57082e-05
32	ENSG00000137812	KNL1	9	-1.05389	0.00309502		32	ENSG00000148677	ANKRD1	7	-4.29055	7.34582e-18		32	P98160	PRSS23	10	3.262	5.2971e-05		32	O95084	PRSS23	9	3.626	4.88077e-06
33	ENSG00000138160	KIF11	9	-1.13277	4.14182e-15		33	ENSG00000177283	FZD8	7	-1.03702	3.97851e-20		33	Q06481	FTH1	10	2.359	2.57371e-05		33	P01130	LDLR	9	2.374	5.07525e-05
34	ENSG00000161888	SPC24	9	-1.6758	6.11455e-11		34	ENSG00000100897	DCAF11	6	-1.85158	0.00327985		34	O95084	FGG	9	0.541	0.0047737		34	P17936	IGFBP3	9	3.5	0.000115573
35	ENSG00000165480	SKA3	9	-1.08241	5.35356e-06		35	ENSG00000059728	MXD1	6	1.37326	2.36661e-14		35	P02794	HSPG2	9	0.441	0.0142914		35	P49642	PRIM1	9	0.615	0.00583219
36	ENSG00000169429	CXCL8	9	1.3619	7.06747e-47		36	ENSG00000104518	GSDMD	6	1.1775	0.00452053		36	Q03405	LDLR	9	2.159	8.50819e-06		36	Q03426	MVK	9	1.725	0.000221712
37	ENSG00000198554	WDHD1	9	-1.15854	8.30692e-07		37	ENSG00000120129	DUSP1	6	-1.66149	1.15158e-128		37	Q03426	FTL	9	1.975	0.00361476		37	Q06481	APLP2	9	1.966	6.85545e-05
38	ENSG00000011426	ANLN	8	-1.11077	7.84292e-12		38	ENSG00000211448	DIO2	6	-2.81089	3.56647e-06		38	Q14807	FDFT1	9	2.468	9.94756e-06		38	Q07864	POLE	9	0.488	0.0199763
39	ENSG00000081041	CXCL2	8	1.61669	7.01201e-59		39	ENSG00000220323	H2BC19P	6	1.31876	0.00350131		39	Q15054	LAMB2	9	1.888	0.000738579		39	Q14807	KIF22	9	0.653	0.000770762
40	ENSG00000109674	NEIL3	8	-1.02098	2.13968e-09		40	ENSG00000060566	CREB3L3	5	1.17197	0.00013747		40	O15121	DEGS1	8	0.657	0.00242209		40	Q16270	IGFBP7	9	0.598	0.00299222
41	ENSG00000111247	RAD51AP1	8	-1.05499	0.000396529		41	ENSG00000076706	MCAM	5	-1.28112	8.67505e-08		41	P09884	PCLAF	8	0.627	0.000318773		41	P24385	CCND1	8	0.377	0.00546474
42	ENSG00000118523	CCN2	8	-1.33893	1.58563e-12		42	ENSG00000100234	TIMP3	5	-1.29826	0.000229076		42	P13498	POLD3	8	0.659	0.0413979		42	Q15582	TGFBI	8	3.016	3.99374e-05
43	ENSG00000129195	PIMREG	8	-1.11342	5.30332e-17		43	ENSG00000109072	VTN	5	-1.17521	4.39454e-24		43	P60880	CPD	8	1.534	1.13381e-06		43	Q9NRZ9	HELLS	8	0.65	5.22173e-05
44	ENSG00000171320	ESCO2	8	-1.41712	6.52858e-08		44	ENSG00000112769	LAMA4	5	1.03276	0.00113457		44	Q07864	APOB	8	3.091	9.58949e-05		44	P00749	PLAU	7	2.069	4.50242e-05
45	ENSG00000184445	KNTC1	8	-1.01886	1.73205e-08		45	ENSG00000113448	PDE4D	5	-1.09451	8.93382e-46		45	Q14114	VCAN	8	1.611	0.0156034		45	P04626	ERBB2	7	1.707	0.000436241
46	ENSG00000186871	ERCC6L	8	-1.0354	0.00567045		46	ENSG00000123358	NR4A1	5	-1.40793	1.21887e-24		46	Q6PL18	APLP2	8	1.906	2.85786e-05		46	P38571	LIPA	7	0.567	0.00258049
47	ENSG00000049130	KITLG	7	-1.72028	7.52057e-17		47	ENSG00000162105	SHANK2	5	-1.03848	1.3781e-15		47	Q86XI2	IDI1	8	1.672	0.00162863		47	P60520	GABARAPL2	7	2	0.0129879
48	ENSG00000074181	NOTCH3	7	-1.06785	8.73316e-16		48	ENSG00000178531	CTXN1	5	-1.23741	2.66817e-10		48	Q96EA4	SQLE	8	1.789	6.06334e-05		48	P60880	SNAP25	7	0.632	0.00379023
49	ENSG00000102384	CENPI	7	-1.05919	2.33389e-06		49	ENSG00000189410	SH2D5	5	-1.67773	1.31787e-21		49	Q9Y496	KIF3A	8	1.51	0.000213861		49	Q13501	SQSTM1	7	2.209	6.44641e-05
50	ENSG00000142871	CCN1	7	-1.62554	7.50417e-32		50	ENSG00000142178	SIK1	4	-1.04541	4.76016e-13		50	P50151	TPX2	7	0.64	0.000495903		50	Q6PL18	ATAD2	7	0.587	0.0063059
							1	ENSG00000176208	ATAD5	12	-1.10072	0.000321797
							2	ENSG00000138356	AOX1	10	-2.36439	4.92924e-06
1	ENSG00000122952	ZWINT	12	-1.07751	1.037e-18		3	ENSG00000143476	DTL	10	-1.03583	7.89162e-09
2	ENSG00000093009	CDC45	11	-1.02264	4.02317e-09		4	ENSG00000184254	ALDH1A3	10	1.19141	1.02071e-16		1	P55268	TGOLN2	12	1.607	0.00492318
3	ENSG00000126787	DLGAP5	11	-1.23049	2.43388e-12		5	ENSG00000101057	MYBL2	9	-1.03188	1.8788e-38		2	Q13907	CYBA	12	2.289	0.0498815
4	ENSG00000094804	CDC6	10	-1.03997	2.98788e-14		6	ENSG00000172955	ADH6	9	-1.43904	2.82065e-05		3	Q15004	GNG10	12	1.687	0.0128528
5	ENSG00000109805	NCAPG	10	-1.1933	7.52862e-09		7	ENSG00000248144	ADH1C	9	-2.0293	0.000137783		4	P49454	AURKB	11	0.657	0.00360385
6	ENSG00000148773	MKI67	10	-1.19952	4.20018e-12		8	ENSG00000073737	DHRS9	8	1.2657	0.00023905		5	Q15800	PLAUR	11	1.785	0.00559652
7	ENSG00000164400	CSF2	10	2.09628	0.00241724		9	ENSG00000078401	EDN1	8	-1.2507	3.29977e-40		6	Q8WWK9	LRP8	11	1.663	0.00101996
8	ENSG00000166851	PLK1	10	-1.15482	1.74019e-23		10	ENSG00000109819	PPARGC1A	8	-1.5616	5.30649e-09		7	O95235	TYMS	10	0.621	0.00044796
9	ENSG00000168078	PBK	10	-1.14008	6.45363e-12		11	ENSG00000114019	AMOTL2	8	-1.68355	2.17258e-55		8	P04818	CDC20	10	0.653	0.0155136
10	ENSG00000171241	SHCBP1	10	-1.36232	3.13534e-18		12	ENSG00000115380	EFEMP1	8	-1.72491	6.27659e-09		9	P17936	NCAPG2	10	0.44	0.00176381
11	ENSG00000177606	JUN	10	1.41661	3.82576e-59		13	ENSG00000120738	EGR1	8	2.78755	1.63284e-46		10	P31350	CKAP2	10	0.617	0.00773018
12	ENSG00000080986	NDC80	9	-1.49245	2.02961e-07		14	ENSG00000121039	RDH10	8	1.25047	3.19749e-100		11	P37268	SPDL1	10	0.664	0.00435684
13	ENSG00000113810	SMC4	9	-1.01919	2.08413e-09		15	ENSG00000164362	TERT	8	-1.98623	0.0027175		12	Q06481	FTH1	10	2.359	2.57371e-05
14	ENSG00000118193	KIF14	9	-1.36573	5.82436e-09		16	ENSG00000092969	TGFB2	7	-1.34818	3.3056e-19		13	O95084	FGG	9	0.541	0.0047737
15	ENSG00000128342	LIF	9	1.13017	9.79173e-49		17	ENSG00000148677	ANKRD1	7	-4.29055	7.34582e-18		14	O15121	DEGS1	8	0.657	0.00242209
16	ENSG00000131747	TOP2A	9	-1.14495	6.80581e-26		18	ENSG00000177283	FZD8	7	-1.03702	3.97851e-20		15	P13498	POLD3	8	0.659	0.0413979
17	ENSG00000136824	SMC2	9	-1.10953	7.80521e-09		19	ENSG00000100897	DCAF11	6	-1.85158	0.00327985		16	P60880	CPD	8	1.534	1.13381e-06
18	ENSG00000137812	KNL1	9	-1.05389	0.00309502		20	ENSG00000059728	MXD1	6	1.37326	2.36661e-14		17	Q9Y496	KIF3A	8	1.51	0.000213861
19	ENSG00000138160	KIF11	9	-1.13277	4.14182e-15		21	ENSG00000104518	GSDMD	6	1.1775	0.00452053		18	P50151	TPX2	7	0.64	0.000495903
20	ENSG00000161888	SPC24	9	-1.6758	6.11455e-11		22	ENSG00000120129	DUSP1	6	-1.66149	1.15158e-128
21	ENSG00000169429	CXCL8	9	1.3619	7.06747e-47		23	ENSG00000211448	DIO2	6	-2.81089	3.56647e-06
22	ENSG00000198554	WDHD1	9	-1.15854	8.30692e-07		24	ENSG00000220323	H2BC19P	6	1.31876	0.00350131
23	ENSG00000011426	ANLN	8	-1.11077	7.84292e-12		25	ENSG00000060566	CREB3L3	5	1.17197	0.00013747
24	ENSG00000081041	CXCL2	8	1.61669	7.01201e-59		26	ENSG00000076706	MCAM	5	-1.28112	8.67505e-08
25	ENSG00000109674	NEIL3	8	-1.02098	2.13968e-09		27	ENSG00000100234	TIMP3	5	-1.29826	0.000229076
26	ENSG00000111247	RAD51AP1	8	-1.05499	0.000396529		28	ENSG00000109072	VTN	5	-1.17521	4.39454e-24
27	ENSG00000129195	PIMREG	8	-1.11342	5.30332e-17		29	ENSG00000112769	LAMA4	5	1.03276	0.00113457
28	ENSG00000184445	KNTC1	8	-1.01886	1.73205e-08		30	ENSG00000113448	PDE4D	5	-1.09451	8.93382e-46
29	ENSG00000186871	ERCC6L	8	-1.0354	0.00567045		31	ENSG00000123358	NR4A1	5	-1.40793	1.21887e-24
30	ENSG00000049130	KITLG	7	-1.72028	7.52057e-17		32	ENSG00000162105	SHANK2	5	-1.03848	1.3781e-15
31	ENSG00000074181	NOTCH3	7	-1.06785	8.73316e-16		33	ENSG00000178531	CTXN1	5	-1.23741	2.66817e-10
32	ENSG00000102384	CENPI	7	-1.05919	2.33389e-06		34	ENSG00000189410	SH2D5	5	-1.67773	1.31787e-21
							35	ENSG00000142178	SIK1	4	-1.04541	4.76016e-13

## Sheet: Table S3A-E
Table S3A Transcriptome and Proteome co-GO terms in Urban and Rural						Table S3B Transcriptome uq-GO terms in Urban						Table S3C Transcriptome uq-GO terms in Rural						Table S3D Proteome uq-GO terms in Urban						Table S3E Proteome uq-GO terms in Rural
	GO Terms Level 1	GO Terms ID	GO Terms Description	p value			Category	GOID	Description	pvalue			Category	GOID	Description	pvalue			GO Terms Level 1	GO Terms ID	GO Terms Description	p value			GO Terms Level 1	GO Terms ID	GO Terms Description	p value
1	BP	GO:0044770	cell cycle phase transition	3.83974e-06		1	BP	GO:0051304	chromosome separation	1.42941e-18		1	BP	GO:0042573	retinoic acid metabolic process	1.49085e-09		1	Biological Process	GO:0061889	negative regulation of astrocyte activation	2.45254e-05		1	Biological Process	GO:0006723	cuticle hydrocarbon biosynthetic process	8.14493e-05
2	BP	GO:0044772	mitotic cell cycle phase transition	2.72267e-05		2	BP	GO:0051383	kinetochore organization	1.65424e-12		2	BP	GO:0042572	retinol metabolic process	1.36621e-08		2	Biological Process	GO:0021541	ammon gyrus development	2.45254e-05		2	Biological Process	GO:0048731	system development	9.80261e-05
3	BP	GO:0140014	mitotic nuclear division	3.66489e-05		3	BP	GO:0007091	metaphase/anaphase transition of mitotic cell cycle	2.27224e-12		3	BP	GO:0034754	cellular hormone metabolic process	5.24241e-08		3	Biological Process	GO:1903979	negative regulation of microglial cell activation	4.89601e-05		3	Biological Process	GO:1901700	response to oxygen-containing compound	9.88207e-05
4	BP	GO:1902749	regulation of cell cycle G2/M phase transition	0.000254794		4	BP	GO:0044784	metaphase/anaphase transition of cell cycle	2.94005e-12		4	BP	GO:0034308	primary alcohol metabolic process	9.46828e-08		4	Biological Process	GO:0038026	reelin-mediated signaling pathway	8.14493e-05		4	Biological Process	GO:0043627	response to estrogen	0.00010823
5	BP	GO:1901990	regulation of mitotic cell cycle phase transition	0.000324299		5	BP	GO:0051306	mitotic sister chromatid separation	3.47496e-12		5	BP	GO:0042445	hormone metabolic process	9.94185e-08		5	Biological Process	GO:0034436	glycoprotein transport	8.14493e-05		5	Biological Process	GO:0048513	animal organ development	0.000121853
6	BP	GO:1901987	regulation of cell cycle phase transition	0.000492987		6	BP	GO:0051984	positive regulation of chromosome segregation	1.30036e-08		6	BP	GO:0002138	retinoic acid biosynthetic process	3.67383e-07		6	Biological Process	GO:0010899	regulation of phosphatidylcholine catabolic process	8.14493e-05		6	Biological Process	GO:1904956	regulation of midbrain dopaminergic neuron differentiation	0.000170412
7	BP	GO:0090068	positive regulation of cell cycle process	0.000668452		7	BP	GO:0007076	mitotic chromosome condensation	2.32948e-08		7	BP	GO:0016102	diterpenoid biosynthetic process	5.04635e-07		7	Biological Process	GO:0045055	regulated exocytosis	9.80514e-05		7	Biological Process	GO:0097384	cellular lipid biosynthetic process	0.000226795
8	BP	GO:0045787	positive regulation of cell cycle	0.00381254		8	BP	GO:0140013	meiotic nuclear division	2.62591e-08		8	BP	GO:0060537	muscle tissue development	1.81769e-06		8	Biological Process	GO:0007017	microtubule-based process	0.000146688		8	Biological Process	GO:0090244	Wnt signaling pathway involved in somitogenesis	0.000363147
9	BP	GO:0007088	regulation of mitotic nuclear division	0.00464229		9	BP	GO:1903046	meiotic cell cycle process	4.81603e-08		9	BP	GO:0016114	terpenoid biosynthetic process	2.067e-06		9	Biological Process	GO:1905167	positive regulation of lysosomal protein catabolic process	0.000170412		9	Biological Process	GO:0031667	response to nutrient levels	0.000424192
10	BP	GO:0045931	positive regulation of mitotic cell cycle	0.00483523		10	BP	GO:1905820	positive regulation of chromosome separation	1.4109e-07		10	BP	GO:0014706	striated muscle tissue development	1.92933e-05		10	Biological Process	GO:0090118	receptor-mediated endocytosis involved in cholesterol transport	0.000170412		10	Biological Process	GO:0040014	regulation of multicellular organism growth	0.000440964
11	BP	GO:1901992	positive regulation of mitotic cell cycle phase transition	0.00782769		11	BP	GO:0051321	meiotic cell cycle	3.48937e-07		11	BP	GO:0045823	positive regulation of heart contraction	3.16186e-05		11	Biological Process	GO:0010986	positive regulation of lipoprotein particle clearance	0.000226795		11	Biological Process	GO:0010886	positive regulation of cholesterol storage	0.000443026
12	BP	GO:0001822	kidney development	0.0110254		12	BP	GO:0060623	regulation of chromosome condensation	4.84424e-07		12	BP	GO:1902895	positive regulation of pri-miRNA transcription by RNA polymerase II	4.47961e-05		12	Biological Process	GO:0006887	exocytosis	0.000236285		12	Biological Process	GO:0009889	regulation of biosynthetic process	0.000537667
13	BP	GO:1901989	positive regulation of cell cycle phase transition	0.011485		13	BP	GO:0071103	DNA conformation change	6.83902e-07		13	BP	GO:0050873	brown fat cell differentiation	7.26012e-05		13	Biological Process	GO:1904352	positive regulation of protein catabolic process in the vacuole	0.000291055		13	Biological Process	GO:0070141	response to UV-A	0.000625972
14	BP	GO:0001655	urogenital system development	0.0133638		14	BP	GO:0051382	kinetochore assembly	3.87223e-06		14	BP	GO:0048511	rhythmic process	8.96107e-05		14	Biological Process	GO:0060696	regulation of phospholipid catabolic process	0.000291055		14	Biological Process	GO:0030178	negative regulation of Wnt signaling pathway	0.000640384
15	BP	GO:0072001	renal system development	0.0156213		15	BP	GO:0045132	meiotic chromosome segregation	2.23027e-05		15	BP	GO:0061626	pharyngeal arch artery morphogenesis	9.77344e-05		15	Biological Process	GO:0006880	intracellular sequestering of iron ion	0.000363147		15	Biological Process	GO:0031536	positive regulation of exit from mitosis	0.000839546
16	BP	GO:0045860	positive regulation of protein kinase activity	0.0179107		16	BP	GO:0006323	DNA packaging	2.4303e-05		16	BP	GO:1902893	regulation of pri-miRNA transcription by RNA polymerase II	9.95504e-05		16	Biological Process	GO:0097577	sequestering of iron ion	0.000363147		16	Biological Process	GO:0006631	fatty acid metabolic process	0.000846422
17	BP	GO:0000075	cell cycle checkpoint	0.0205618		17	BP	GO:2001252	positive regulation of chromosome organization	3.22739e-05		17	BP	GO:0061614	pri-miRNA transcription by RNA polymerase II	0.000104593		17	Biological Process	GO:1900223	positive regulation of amyloid-beta clearance	0.000363147		17	Biological Process	GO:1904338	regulation of dopaminergic neuron differentiation	0.0010834
18	BP	GO:0071897	DNA biosynthetic process	0.0213259		18	BP	GO:0008608	attachment of spindle microtubules to kinetochore	5.14544e-05		18	BP	GO:1901214	regulation of neuron death	0.000110423		18	Biological Process	GO:0070508	cholesterol import	0.000530649		18	Biological Process	GO:0071392	cellular response to estradiol stimulus	0.00132591
19	BP	GO:0033674	positive regulation of kinase activity	0.0274167		19	BP	GO:0065004	protein-DNA complex assembly	5.21933e-05		19	BP	GO:1903524	positive regulation of blood circulation	0.000164416		19	Biological Process	GO:1905165	regulation of lysosomal protein catabolic process	0.000530649		19	Biological Process	GO:2000052	positive regulation of non-canonical Wnt signaling pathway	0.0013572
20	BP	GO:0009314	response to radiation	0.0346219		20	BP	GO:0007127	meiosis I	6.18045e-05		20	BP	GO:0035914	skeletal muscle cell differentiation	0.000171389		20	Biological Process	GO:0035376	sterol import	0.000530649		20	Biological Process	GO:0010885	regulation of cholesterol storage	0.0013572
						21	BP	GO:0061982	meiosis I cell cycle process	7.35649e-05		21	BP	GO:0070997	neuron death	0.000195664		21	Biological Process	GO:0051130	positive regulation of cellular component organization	0.000640321		21	Biological Process	GO:0022404	molting cycle process	0.00139664
						22	BP	GO:0048146	positive regulation of fibroblast proliferation	9.52872e-05		22	BP	GO:0042635	positive regulation of hair cycle	0.0001969		22	Biological Process	GO:0043312	neutrophil degranulation	0.000694867		22	Biological Process	GO:0051896	regulation of phosphatidylinositol 3-kinase/protein kinase B signal transduction	0.00139802
						23	BP	GO:0071824	protein-DNA complex subunit organization	0.000106881		23	BP	GO:0043584	nose development	0.000226979		23	Biological Process	GO:0002283	neutrophil activation involved in immune response	0.000728874		23	Biological Process	GO:0000920	septum digestion after cytokinesis	0.00150522
						24	BP	GO:0000076	DNA replication checkpoint	0.000351514		24	BP	GO:0086103	G-protein coupled receptor signaling pathway involved in heart process	0.000226979		24	Biological Process	GO:0032802	low-density lipoprotein particle receptor catabolic process	0.000728952		24	Biological Process	GO:0045892	negative regulation of DNA-templated transcription	0.00153288
						25	BP	GO:0048145	regulation of fibroblast proliferation	0.000433399		25	BP	GO:0042180	cellular ketone metabolic process	0.000266284		25	Biological Process	GO:1904350	regulation of protein catabolic process in the vacuole	0.000728952		25	Biological Process	GO:2000095	regulation of Wnt signaling pathway, planar cell polarity pathway	0.00166059
						26	BP	GO:0045091	regulation of single stranded viral RNA replication via double stranded DNA intermediate	0.000441066		26	BP	GO:0007517	muscle organ development	0.000269247		26	Biological Process	GO:0009263	deoxyribonucleotide biosynthetic process	0.000728952		26	Biological Process	GO:0060249	anatomical structure homeostasis	0.00170511
						27	BP	GO:0039692	single stranded viral RNA replication via double stranded DNA intermediate	0.000489567		27	BP	GO:0042448	progesterone metabolic process	0.00029344		27	Biological Process	GO:1900221	regulation of amyloid-beta clearance	0.000728952		27	Biological Process	GO:0032787	monocarboxylic acid metabolic process	0.00175371
						28	BP	GO:0032465	regulation of cytokinesis	0.000492288		28	BP	GO:0048738	cardiac muscle tissue development	0.000301658		28	Biological Process	GO:0042119	neutrophil activation	0.000800937		28	Biological Process	GO:0030111	regulation of Wnt signaling pathway	0.00178873
						29	BP	GO:0032508	DNA duplex unwinding	0.000492288		29	BP	GO:1901216	positive regulation of neuron death	0.000320744		29	Biological Process	GO:0002446	neutrophil mediated immunity	0.000823644		29	Biological Process	GO:0040008	regulation of growth	0.00189645
						30	BP	GO:0032392	DNA geometric change	0.000589866		30	BP	GO:0032352	positive regulation of hormone metabolic process	0.00032981		30	Biological Process	GO:0032799	low-density lipoprotein receptor particle metabolic process	0.000839546		30	Biological Process	GO:1902679	negative regulation of RNA biosynthetic process	0.00192749
						31	BP	GO:0048144	fibroblast proliferation	0.000718381		31	BP	GO:0042574	retinal metabolic process	0.00032981		31	Biological Process	GO:0036230	granulocyte activation	0.000870622		31	Biological Process	GO:0033135	regulation of peptidyl-serine phosphorylation	0.00202721
						32	BP	GO:0010458	exit from mitosis	0.00110935		32	BP	GO:0043583	ear development	0.000388654		32	Biological Process	GO:0048285	organelle fission	0.000895742		32	Biological Process	GO:0051336	regulation of hydrolase activity	0.00204098
						33	BP	GO:0039694	viral RNA genome replication	0.00110935		33	BP	GO:0006067	ethanol metabolic process	0.0004088		33	Biological Process	GO:0043299	leukocyte degranulation	0.000962361		33	Biological Process	GO:0046883	regulation of hormone secretion	0.0022995
						34	BP	GO:0031570	DNA integrity checkpoint	0.00131848		34	BP	GO:0071466	cellular response to xenobiotic stimulus	0.00044874		34	Biological Process	GO:1900195	positive regulation of oocyte maturation	0.0010834		34	Biological Process	GO:0048638	regulation of developmental growth	0.00236274
						35	BP	GO:0000132	establishment of mitotic spindle orientation	0.00134236		35	BP	GO:0016055	Wnt signaling pathway	0.000513271		35	Biological Process	GO:0002275	myeloid cell activation involved in immune response	0.00110956		35	Biological Process	GO:0007275	multicellular organism development	0.00237289
						36	BP	GO:0002244	hematopoietic progenitor cell differentiation	0.00143653		36	BP	GO:0198738	cell-cell signaling by wnt	0.000523745		36	Biological Process	GO:0002444	myeloid leukocyte mediated immunity	0.00111933		36	Biological Process	GO:0090090	negative regulation of canonical Wnt signaling pathway	0.00245145
						37	BP	GO:0030224	monocyte differentiation	0.00159673		37	BP	GO:0071347	cellular response to interleukin-1	0.000535514		37	Biological Process	GO:0030299	intestinal cholesterol absorption	0.00121658		37	Biological Process	GO:0033273	response to vitamin	0.00245145
						38	BP	GO:0040020	regulation of meiotic nuclear division	0.00159673		38	BP	GO:1905209	positive regulation of cardiocyte differentiation	0.000542819		38	Biological Process	GO:0051238	sequestering of metal ion	0.0013572		38	Biological Process	GO:0010558	negative regulation of macromolecule biosynthetic process	0.00255864
						39	BP	GO:1903131	mononuclear cell differentiation	0.00159673		39	BP	GO:0051403	stress-activated MAPK cascade	0.00062319		39	Biological Process	GO:0098856	intestinal lipid absorption	0.0013572		39	Biological Process	GO:0032502	developmental process	0.0025743
						40	BP	GO:0006270	DNA replication initiation	0.00177808		40	BP	GO:0031098	stress-activated protein kinase signaling cascade	0.00068757		40	Biological Process	GO:0032367	intracellular cholesterol transport	0.00150522		40	Biological Process	GO:0060828	regulation of canonical Wnt signaling pathway	0.0030379
						41	BP	GO:0040001	establishment of mitotic spindle localization	0.00187227		41	BP	GO:0010460	positive regulation of heart rate	0.000695338		41	Biological Process	GO:0000226	microtubule cytoskeleton organization	0.00155781		41	Biological Process	GO:0070887	cellular response to chemical stimulus	0.00304127
						42	BP	GO:0032506	cytokinetic process	0.00206761		42	BP	GO:0061448	connective tissue development	0.000736356		42	Biological Process	GO:0032366	intracellular sterol transport	0.00166059		42	Biological Process	GO:0006641	triglyceride metabolic process	0.00310454
						43	BP	GO:0036297	interstrand cross-link repair	0.00206761		43	BP	GO:0060037	pharyngeal system development	0.000866196		43	Biological Process	GO:0043031	negative regulation of macrophage activation	0.00166059		43	Biological Process	GO:0051384	response to glucocorticoid	0.00311458
						44	BP	GO:0007292	female gamete generation	0.00240832		44	BP	GO:0001666	response to hypoxia	0.000885977		44	Biological Process	GO:0044241	lipid digestion	0.00166059		44	Biological Process	GO:0007612	learning	0.00323221
						45	BP	GO:0032467	positive regulation of cytokinesis	0.002486		45	BP	GO:0010565	regulation of cellular ketone metabolic process	0.000969104		45	Biological Process	GO:0009200	deoxyribonucleoside triphosphate metabolic process	0.00166059		45	Biological Process	GO:1901570	fatty acid derivative biosynthetic process	0.00328129
						46	BP	GO:0044818	mitotic G2/M transition checkpoint	0.00306031		46	BP	GO:0001975	response to amphetamine	0.000990213		46	Biological Process	GO:0048712	negative regulation of astrocyte differentiation	0.00166059		46	Biological Process	GO:0009743	response to carbohydrate	0.0033124
						47	BP	GO:0018108	peptidyl-tyrosine phosphorylation	0.00322114		47	BP	GO:0042634	regulation of hair cycle	0.000990213		47	Biological Process	GO:0031915	positive regulation of synaptic plasticity	0.00182328		47	Biological Process	GO:0009744	response to sucrose	0.00338318
						48	BP	GO:0018212	peptidyl-tyrosine modification	0.00328306		48	BP	GO:0070555	response to interleukin-1	0.00103514		48	Biological Process	GO:0006297	nucleotide-excision repair, DNA gap filling	0.00199325		48	Biological Process	GO:0033197	response to vitamin E	0.00338318
						49	BP	GO:0051302	regulation of cell division	0.00365594		49	BP	GO:0048562	embryonic organ morphogenesis	0.00104308		49	Biological Process	GO:0010984	regulation of lipoprotein particle clearance	0.00217044		49	Biological Process	GO:0006637	acyl-CoA metabolic process	0.00355779
						50	BP	GO:0007131	reciprocal meiotic recombination	0.00395854		50	BP	GO:0060326	cell chemotaxis	0.00120467		50	Biological Process	GO:0001775	cell activation	0.00224339		50	Biological Process	GO:0035383	thioester metabolic process	0.00355779
						51	BP	GO:0002763	positive regulation of myeloid leukocyte differentiation	0.0040957		51	BP	GO:0035051	cardiocyte differentiation	0.00122497		51	Biological Process	GO:0032940	secretion by cell	0.00244874		51	Biological Process	GO:0061377	mammary gland lobule development	0.00360985
						52	BP	GO:0051653	spindle localization	0.00437659		52	BP	GO:0071456	cellular response to hypoxia	0.00125014		52	Biological Process	GO:2000243	positive regulation of reproductive process	0.00245145		52	Biological Process	GO:0071498	cellular response to fluid shear stress	0.00360985
						53	BP	GO:0010972	negative regulation of G2/M transition of mitotic cell cycle	0.00466617		53	BP	GO:0048048	embryonic eye morphogenesis	0.0012623		53	Biological Process	GO:1902904	negative regulation of supramolecular fiber organization	0.00268493		53	Biological Process	GO:0006084	acetyl-CoA metabolic process	0.00360985
						54	BP	GO:0022412	cellular process involved in reproduction in multicellular organism	0.00469874		54	BP	GO:0014911	positive regulation of smooth muscle cell migration	0.00141029		54	Biological Process	GO:0045321	leukocyte activation	0.00283398		54	Biological Process	GO:0060749	mammary gland alveolus development	0.00360985
						55	BP	GO:0035825	homologous recombination	0.00481421		55	BP	GO:0031076	embryonic camera-type eye development	0.00141029		55	Biological Process	GO:0032793	positive regulation of CREB transcription factor activity	0.00295072		55	Biological Process	GO:0090276	regulation of peptide hormone secretion	0.00373507
						56	BP	GO:0071222	cellular response to lipopolysaccharide	0.00490639		56	BP	GO:1904707	positive regulation of vascular smooth muscle cell proliferation	0.00141029		56	Biological Process	GO:0002366	leukocyte activation involved in immune response	0.00314178		56	Biological Process	GO:0051253	negative regulation of RNA metabolic process	0.0037504
						57	BP	GO:1902750	negative regulation of cell cycle G2/M phase transition	0.0049644		57	BP	GO:0036294	cellular response to decreased oxygen levels	0.00146328		57	Biological Process	GO:0021801	cerebral cortex radial glia-guided migration	0.00384342		57	Biological Process	GO:0046949	fatty-acyl-CoA biosynthetic process	0.00384342
						58	BP	GO:0050792	regulation of viral process	0.00503731		58	BP	GO:0008207	C21-steroid hormone metabolic process	0.00148724		58	Biological Process	GO:0032365	intracellular lipid transport	0.00384342		58	Biological Process	GO:0046661	male sex differentiation	0.00386911
						59	BP	GO:0042531	positive regulation of tyrosine phosphorylation of STAT protein	0.00511674		59	BP	GO:0043010	camera-type eye development	0.00164879		59	Biological Process	GO:0022030	telencephalon glial cell migration	0.00384342		59	Biological Process	GO:0010605	negative regulation of macromolecule metabolic process	0.00390641
						60	BP	GO:0071219	cellular response to molecule of bacterial origin	0.00551217		60	BP	GO:0016331	morphogenesis of embryonic epithelium	0.00166745		60	Biological Process	GO:0006206	pyrimidine nucleobase metabolic process	0.00384342		60	Biological Process	GO:0034285	response to disaccharide	0.00408385
						61	BP	GO:0051445	regulation of meiotic cell cycle	0.00574742		61	BP	GO:0001659	temperature homeostasis	0.00172989		61	Biological Process	GO:0060282	positive regulation of oocyte development	0.00384342		61	Biological Process	GO:0007155	cell adhesion	0.00414469
						62	BP	GO:0043903	regulation of symbiosis, encompassing mutualism through parasitism	0.00586733		62	BP	GO:0043507	positive regulation of JUN kinase activity	0.00181469		62	Biological Process	GO:0061003	positive regulation of dendritic spine morphogenesis	0.00408385		62	Biological Process	GO:2000050	regulation of non-canonical Wnt signaling pathway	0.00458516
						63	BP	GO:0038034	signal transduction in absence of ligand	0.00591039		63	BP	GO:0045214	sarcomere organization	0.00190143		63	Biological Process	GO:0002443	leukocyte mediated immunity	0.00447906		63	Biological Process	GO:1905208	negative regulation of cardiocyte differentiation	0.00484594
						64	BP	GO:0097192	extrinsic apoptotic signaling pathway in absence of ligand	0.00591039		64	BP	GO:0007519	skeletal muscle tissue development	0.00198879		64	Biological Process	GO:0002252	immune effector process	0.00458013		64	Biological Process	GO:0031960	response to corticosteroid	0.0048527
						65	BP	GO:0042509	regulation of tyrosine phosphorylation of STAT protein	0.00710971		65	BP	GO:0071453	cellular response to oxygen levels	0.00198879		65	Biological Process	GO:0031349	positive regulation of defense response	0.00470892		65	Biological Process	GO:0071379	cellular response to prostaglandin stimulus	0.00511344
						66	BP	GO:0070192	chromosome organization involved in meiotic cell cycle	0.00710971		66	BP	GO:0014075	response to amine	0.00208072		66	Biological Process	GO:0032801	receptor catabolic process	0.00484594		66	Biological Process	GO:0001756	somitogenesis	0.00539258
						67	BP	GO:0071216	cellular response to biotic stimulus	0.00759191		67	BP	GO:0006937	regulation of muscle contraction	0.00212738		67	Biological Process	GO:1900193	regulation of oocyte maturation	0.0053876		67	Biological Process	GO:0019098	reproductive behavior	0.00558802
						68	BP	GO:0007260	tyrosine phosphorylation of STAT protein	0.00765468		68	BP	GO:0032350	regulation of hormone metabolic process	0.00217326		68	Biological Process	GO:0022600	digestive system process	0.00563938		68	Biological Process	GO:0006639	acylglycerol metabolic process	0.00563938
						69	BP	GO:0051785	positive regulation of nuclear division	0.00821798		69	BP	GO:0043618	regulation of transcription from RNA polymerase II promoter in response to stress	0.00236411		69	Biological Process	GO:0009262	deoxyribonucleotide metabolic process	0.00566838		69	Biological Process	GO:0031581	hemidesmosome assembly	0.00566838
						70	BP	GO:0061844	antimicrobial humoral immune response mediated by antimicrobial peptide	0.00821798		70	BP	GO:0060538	skeletal muscle organ development	0.0024223		70	Biological Process	GO:0043403	skeletal muscle tissue regeneration	0.00566838		70	Biological Process	GO:0006638	neutral lipid metabolic process	0.00576528
						71	BP	GO:0044774	mitotic DNA integrity checkpoint	0.00899724		71	BP	GO:0003044	regulation of systemic arterial blood pressure mediated by a chemical signal	0.0025626		71	Biological Process	GO:0016485	protein processing	0.0057481		71	Biological Process	GO:0043065	positive regulation of apoptotic process	0.00577964
						72	BP	GO:0046427	positive regulation of JAK-STAT cascade	0.00919704		72	BP	GO:0006111	regulation of gluconeogenesis	0.0025626		72	Biological Process	GO:0046903	secretion	0.00590101		72	Biological Process	GO:0010629	negative regulation of gene expression	0.00585531
						73	BP	GO:0001892	embryonic placenta development	0.00939883		73	BP	GO:0097366	response to bronchodilator	0.0027687		73	Biological Process	GO:0048666	neuron development	0.00623366		73	Biological Process	GO:0031327	negative regulation of cellular biosynthetic process	0.00594844
						74	BP	GO:0070098	chemokine-mediated signaling pathway	0.00939883		74	BP	GO:0043525	positive regulation of neuron apoptotic process	0.00287458		74	Biological Process	GO:0045686	negative regulation of glial cell differentiation	0.00655011		74	Biological Process	GO:0009890	negative regulation of biosynthetic process	0.00641406
						75	BP	GO:0048524	positive regulation of viral process	0.00960259		75	BP	GO:0001654	eye development	0.00288443		75	Biological Process	GO:0030163	protein catabolic process	0.00666458		75	Biological Process	GO:0010883	regulation of lipid storage	0.00642015
						76	BP	GO:1900182	positive regulation of protein localization to nucleus	0.00960259		76	BP	GO:0043620	regulation of DNA-templated transcription in response to stress	0.00298235		76	Biological Process	GO:0009057	macromolecule catabolic process	0.00683606		76	Biological Process	GO:0046888	negative regulation of hormone secretion	0.00642015
						77	BP	GO:1904894	positive regulation of STAT cascade	0.00960259		77	BP	GO:0051353	positive regulation of oxidoreductase activity	0.00354926		77	Biological Process	GO:1903426	regulation of reactive oxygen species biosynthetic process	0.00697477		77	Biological Process	GO:0048856	anatomical structure development	0.00648985
						78	BP	GO:0051781	positive regulation of cell division	0.0102257		78	BP	GO:0055008	cardiac muscle tissue morphogenesis	0.00354926		78	Biological Process	GO:1905881	positive regulation of oogenesis	0.00749008		78	Biological Process	GO:0035337	fatty-acyl-CoA metabolic process	0.00655011
						79	BP	GO:0045639	positive regulation of myeloid cell differentiation	0.0119724		79	BP	GO:0008016	regulation of heart contraction	0.00355134		79	Biological Process	GO:0021799	cerebral cortex radially oriented cell migration	0.00781617		79	Biological Process	GO:0019538	protein metabolic process	0.00666568
						80	BP	GO:0045069	regulation of viral genome replication	0.0126589		80	BP	GO:0043506	regulation of JUN kinase activity	0.00366821		80	Biological Process	GO:1903431	positive regulation of cell maturation	0.00814858		80	Biological Process	GO:0071616	acyl-CoA biosynthetic process	0.00717035
						81	BP	GO:0044344	cellular response to fibroblast growth factor stimulus	0.013126		81	BP	GO:0007626	locomotory behavior	0.00369905		81	Biological Process	GO:0021766	hippocampus development	0.00913617		81	Biological Process	GO:0035384	thioester biosynthetic process	0.00717035
						82	BP	GO:0071774	response to fibroblast growth factor	0.0145718		82	BP	GO:0032731	positive regulation of interleukin-1 beta production	0.00378901		82	Biological Process	GO:0006301	postreplication repair	0.0102736		82	Biological Process	GO:0048514	blood vessel morphogenesis	0.00721704
						83	BP	GO:0000079	regulation of cyclin-dependent protein serine/threonine kinase activity	0.0148192		83	BP	GO:1901863	positive regulation of muscle tissue development	0.00391165		83	Biological Process	GO:0021543	pallium development	0.0106804		83	Biological Process	GO:1901222	regulation of non-canonical NF-kappaB signal transduction	0.00726245
						84	BP	GO:1904029	regulation of cyclin-dependent protein kinase activity	0.0155722		84	BP	GO:1904705	regulation of vascular smooth muscle cell proliferation	0.00391165		84	Biological Process	GO:0043112	receptor metabolic process	0.0107108		84	Biological Process	GO:0043068	positive regulation of programmed cell death	0.0072676
						85	BP	GO:1903829	positive regulation of cellular protein localization	0.0160787		85	BP	GO:1990874	vascular smooth muscle cell proliferation	0.00416243		85	Biological Process	GO:0009112	nucleobase metabolic process	0.0110308		85	Biological Process	GO:0006796	phosphate-containing compound metabolic process	0.00731166
						86	BP	GO:0006310	DNA recombination	0.01621		86	BP	GO:0007601	visual perception	0.00438246		86	Biological Process	GO:0002576	platelet degranulation	0.0112684		86	Biological Process	GO:0006633	fatty acid biosynthetic process	0.00801222
						87	BP	GO:0006265	DNA topological change	0.0163205		87	BP	GO:0050953	sensory perception of light stimulus	0.00455033		87	Biological Process	GO:0051604	protein maturation	0.0123391		87	Biological Process	GO:0045765	regulation of angiogenesis	0.0081489
						88	BP	GO:0021683	cerebellar granular layer morphogenesis	0.0163205		88	BP	GO:0030239	myofibril assembly	0.00455226		88	Biological Process	GO:0051656	establishment of organelle localization	0.014283		88	Biological Process	GO:0071495	cellular response to endogenous stimulus	0.00826888
						89	BP	GO:0030223	neutrophil differentiation	0.0163205		89	BP	GO:0097191	extrinsic apoptotic signaling pathway	0.00460714		89	Biological Process	GO:0090306	meiotic spindle assembly	0.0147303		89	Biological Process	GO:0033138	positive regulation of peptidyl-serine phosphorylation	0.00832445
						90	BP	GO:0032627	interleukin-23 production	0.0163205		90	BP	GO:0014823	response to activity	0.0048212		90	Biological Process	GO:0007062	sister chromatid cohesion	0.0147303		90	Biological Process	GO:0045940	positive regulation of steroid metabolic process	0.00848726
						91	BP	GO:0032667	regulation of interleukin-23 production	0.0163205		91	BP	GO:0048844	artery morphogenesis	0.00495836		91	Biological Process	GO:0050892	intestinal absorption	0.0156156		91	Biological Process	GO:0048545	response to steroid hormone	0.00894939
						92	BP	GO:0033314	mitotic DNA replication checkpoint	0.0163205		92	BP	GO:0060415	muscle tissue morphogenesis	0.00495836		92	Biological Process	GO:0021517	ventral spinal cord development	0.0160667		92	Biological Process	GO:0033865	nucleoside bisphosphate metabolic process	0.00897025
						93	BP	GO:0060631	regulation of meiosis I	0.0163205		93	BP	GO:0032922	circadian regulation of gene expression	0.00509731		93	Biological Process	GO:0007586	digestion	0.0168031		93	Biological Process	GO:0034032	purine nucleoside bisphosphate metabolic process	0.00897025
						94	BP	GO:0090435	protein localization to nuclear envelope	0.0163205		94	BP	GO:0032732	positive regulation of interleukin-1 production	0.00523806		94	Biological Process	GO:0051443	positive regulation of ubiquitin-protein transferase activity	0.0169855		94	Biological Process	GO:0033875	ribonucleoside bisphosphate metabolic process	0.00897025
						95	BP	GO:0097011	cellular response to granulocyte macrophage colony-stimulating factor stimulus	0.0163205		95	BP	GO:0042698	ovulation cycle	0.00523806		95	Biological Process	GO:0061001	regulation of dendritic spine morphogenesis	0.0169855		95	Biological Process	GO:0061053	somite development	0.00913617
						96	BP	GO:0097012	response to granulocyte macrophage colony-stimulating factor	0.0163205		96	BP	GO:0055017	cardiac muscle tissue growth	0.00523806		96	Biological Process	GO:0120036	plasma membrane bounded cell projection organization	0.0178685		96	Biological Process	GO:0032026	response to magnesium ion	0.00918333
						97	BP	GO:0002761	regulation of myeloid leukocyte differentiation	0.0171268		97	BP	GO:0048762	mesenchymal cell differentiation	0.00526073		97	Biological Process	GO:0006879	intracellular iron ion homeostasis	0.0179262		97	Biological Process	GO:0035295	tube development	0.0095046
						98	BP	GO:0019079	viral genome replication	0.0176592		98	BP	GO:0010827	regulation of glucose transmembrane transport	0.00538058		98	Biological Process	GO:1901264	carbohydrate derivative transport	0.0179262		98	Biological Process	GO:0009894	regulation of catabolic process	0.00963469
						99	BP	GO:0032060	bleb assembly	0.0179382		99	BP	GO:1904888	cranial skeletal system development	0.00538058		99	Biological Process	GO:0006826	iron ion transport	0.0179262		99	Biological Process	GO:0009892	negative regulation of metabolic process	0.00980001
						100	BP	GO:0044771	meiotic cell cycle phase transition	0.0179382		100	BP	GO:0060047	heart contraction	0.00538526		100	Biological Process	GO:0060999	positive regulation of dendritic spine development	0.0179262		100	Biological Process	GO:0007617	mating behavior	0.0099928
						101	BP	GO:0051081	nuclear envelope disassembly	0.0179382		101	BP	GO:0090257	regulation of muscle system process	0.00538526		101	Biological Process	GO:0014014	negative regulation of gliogenesis	0.0184047		101	Biological Process	GO:0051716	cellular response to stimulus	0.0100359
						102	BP	GO:0071803	positive regulation of podosome assembly	0.0179382		102	BP	GO:0030595	leukocyte chemotaxis	0.00544819		102	Biological Process	GO:0016358	dendrite development	0.0184518		102	Biological Process	GO:0050796	regulation of insulin secretion	0.0100833
						103	BP	GO:0072697	protein localization to cell cortex	0.0179382		103	BP	GO:0014909	smooth muscle cell migration	0.00552487		103	Biological Process	GO:0021761	limbic system development	0.0190164		103	Biological Process	GO:0045934	negative regulation of nucleobase-containing compound metabolic process	0.0101552
						104	BP	GO:0051101	regulation of DNA binding	0.0181985		104	BP	GO:0009636	response to toxic substance	0.00572772		104	Biological Process	GO:0032886	regulation of microtubule-based process	0.0195055		104	Biological Process	GO:0000422	autophagy of mitochondrion	0.0102736
						105	BP	GO:0000727	double-strand break repair via break-induced replication	0.0195534		105	BP	GO:0003151	outflow tract morphogenesis	0.00596836		105	Biological Process	GO:0030030	cell projection organization	0.0198831		105	Biological Process	GO:0014037	Schwann cell differentiation	0.0102736
						106	BP	GO:0003337	mesenchymal to epithelial transition involved in metanephros morphogenesis	0.0195534		106	BP	GO:0048644	muscle organ morphogenesis	0.00596836		106	Biological Process	GO:2000257	regulation of protein activation cascade	0.0208774		106	Biological Process	GO:0001525	angiogenesis	0.010412
						107	BP	GO:0006285	base-excision repair, AP site formation	0.0195534		107	BP	GO:0003015	heart process	0.00610202		107	Biological Process	GO:0051091	positive regulation of DNA-binding transcription factor activity	0.0209677		107	Biological Process	GO:0051223	regulation of protein transport	0.0105255
						108	BP	GO:0030397	membrane disassembly	0.0195534		108	BP	GO:0042060	wound healing	0.00615269		108	Biological Process	GO:0099111	microtubule-based transport	0.0219316		108	Biological Process	GO:0033762	response to glucagon	0.0106492
						109	BP	GO:0031953	negative regulation of protein autophosphorylation	0.0195534		109	BP	GO:0003007	heart morphogenesis	0.00651597		109	Biological Process	GO:0010970	transport along microtubule	0.0219316		109	Biological Process	GO:0010817	regulation of hormone levels	0.0107369
						110	BP	GO:0045835	negative regulation of meiotic nuclear division	0.0195534		110	BP	GO:0071560	cellular response to transforming growth factor beta stimulus	0.00651597		110	Biological Process	GO:0010720	positive regulation of cell development	0.022242		110	Biological Process	GO:1905954	positive regulation of lipid localization	0.0108948
						111	BP	GO:0060352	cell adhesion molecule production	0.0195534		111	BP	GO:1903522	regulation of blood circulation	0.00651597		111	Biological Process	GO:0045088	regulation of innate immune response	0.0228165		111	Biological Process	GO:0050673	epithelial cell proliferation	0.0108948
						112	BP	GO:0090232	positive regulation of spindle checkpoint	0.0195534		112	BP	GO:0060419	heart growth	0.00658421		112	Biological Process	GO:0009893	positive regulation of metabolic process	0.0233764		112	Biological Process	GO:0007584	response to nutrient	0.0113501
						113	BP	GO:0090267	positive regulation of mitotic cell cycle spindle assembly checkpoint	0.0195534		113	BP	GO:0006094	gluconeogenesis	0.00674251		113	Biological Process	GO:0006959	humoral immune response	0.0238883		113	Biological Process	GO:0043066	negative regulation of apoptotic process	0.0119018
						114	BP	GO:0097201	negative regulation of transcription from RNA polymerase II promoter in response to stress	0.0195534		114	BP	GO:0042446	hormone biosynthetic process	0.00674251		114	Biological Process	GO:0015850	organic hydroxy compound transport	0.0250787		114	Biological Process	GO:0010171	body morphogenesis	0.0122347
						115	BP	GO:0007265	Ras protein signal transduction	0.0199859		115	BP	GO:0014032	neural crest cell development	0.00690255		115	Biological Process	GO:0060281	regulation of oocyte development	0.0256544		115	Biological Process	GO:0006793	phosphorus metabolic process	0.0124505
						116	BP	GO:0032486	Rap protein signal transduction	0.0211659		116	BP	GO:0071559	response to transforming growth factor beta	0.00694636		116	Biological Process	GO:0015914	phospholipid transport	0.0256544		116	Biological Process	GO:0006468	protein phosphorylation	0.0124521
						117	BP	GO:0043922	negative regulation by host of viral transcription	0.0211659		117	BP	GO:0007492	endoderm development	0.00722778		117	Biological Process	GO:0050994	regulation of lipid catabolic process	0.0262102		117	Biological Process	GO:0007548	sex differentiation	0.0125882
						118	BP	GO:0060707	trophoblast giant cell differentiation	0.0211659		118	BP	GO:0019319	hexose biosynthetic process	0.00722778		118	Biological Process	GO:0070925	organelle assembly	0.0274595		118	Biological Process	GO:0034405	response to fluid shear stress	0.0130279
						119	BP	GO:0060712	spongiotrophoblast layer development	0.0211659		119	BP	GO:0006081	cellular aldehyde metabolic process	0.00739297		119	Biological Process	GO:0021700	developmental maturation	0.0291915		119	Biological Process	GO:0032369	negative regulation of lipid transport	0.0130279
						120	BP	GO:0061029	eyelid development in camera-type eye	0.0211659		120	BP	GO:0014812	muscle cell migration	0.00755986		120	Biological Process	GO:0051701	biological process involved in interaction with host	0.0294192		120	Biological Process	GO:0009628	response to abiotic stimulus	0.0133361
						121	BP	GO:0072182	regulation of nephron tubule epithelial cell differentiation	0.0211659		121	BP	GO:0042770	signal transduction in response to DNA damage	0.00755986		121	Biological Process	GO:0006890	retrograde vesicle-mediated transport, Golgi to endoplasmic reticulum	0.0296469		121	Biological Process	GO:0043069	negative regulation of programmed cell death	0.0134194
						122	BP	GO:0032434	regulation of proteasomal ubiquitin-dependent protein catabolic process	0.0221663		122	BP	GO:0014031	mesenchymal cell development	0.00772846		122	Biological Process	GO:0030705	cytoskeleton-dependent intracellular transport	0.0310601		122	Biological Process	GO:0034446	substrate adhesion-dependent cell spreading	0.0134449
						123	BP	GO:0046425	regulation of JAK-STAT cascade	0.0221663		123	BP	GO:0032092	positive regulation of protein binding	0.00789875		123	Biological Process	GO:0021537	telencephalon development	0.0311532		123	Biological Process	GO:0006915	apoptotic process	0.0137894
						124	BP	GO:1900180	regulation of protein localization to nucleus	0.0224623		124	BP	GO:0046364	monosaccharide biosynthetic process	0.00789875		124	Biological Process	GO:0022607	cellular component assembly	0.0324374		124	Biological Process	GO:0045737	positive regulation of cyclin-dependent protein serine/threonine kinase activity	0.0138676
						125	BP	GO:0007100	mitotic centrosome separation	0.0227759		125	BP	GO:0048864	stem cell development	0.00789875		125	Biological Process	GO:0051438	regulation of ubiquitin-protein transferase activity	0.0338701		125	Biological Process	GO:0010669	epithelial structure maintenance	0.0142961
						126	BP	GO:0021681	cerebellar granular layer development	0.0227759		126	BP	GO:0051146	striated muscle cell differentiation	0.00793609		126	Biological Process	GO:0002224	toll-like receptor signaling pathway	0.0363828		126	Biological Process	GO:0070201	regulation of establishment of protein localization	0.0144859
						127	BP	GO:0071801	regulation of podosome assembly	0.0227759		127	BP	GO:0033627	cell adhesion mediated by integrin	0.00807073		127	Biological Process	GO:0048193	Golgi vesicle transport	0.0363895		127	Biological Process	GO:0043412	macromolecule modification	0.0145174
						128	BP	GO:1902033	regulation of hematopoietic stem cell proliferation	0.0227759		128	BP	GO:0097327	response to antineoplastic agent	0.00807073		128	Biological Process	GO:1905879	regulation of oogenesis	0.0383134		128	Biological Process	GO:0051591	response to cAMP	0.0145243
						129	BP	GO:1902969	mitotic DNA replication	0.0227759		129	BP	GO:1903532	positive regulation of secretion by cell	0.00809538		129	Biological Process	GO:0051050	positive regulation of transport	0.0410193		129	Biological Process	GO:0034030	ribonucleoside bisphosphate biosynthetic process	0.0147303
						130	BP	GO:1903025	regulation of RNA polymerase II regulatory region sequence-specific DNA binding	0.0227759		130	BP	GO:0001656	metanephros development	0.00859678		130	Biological Process	GO:0001932	regulation of protein phosphorylation	0.0411905		130	Biological Process	GO:0033866	nucleoside bisphosphate biosynthetic process	0.0147303
						131	BP	GO:0051098	regulation of binding	0.0232325		131	BP	GO:0032611	interleukin-1 beta production	0.00877548		131	Biological Process	GO:0045597	positive regulation of cell differentiation	0.0421777		131	Biological Process	GO:0034033	purine nucleoside bisphosphate biosynthetic process	0.0147303
						132	BP	GO:1904892	regulation of STAT cascade	0.0236628		132	BP	GO:0032651	regulation of interleukin-1 beta production	0.00877548		132	Biological Process	GO:0072376	protein activation cascade	0.0422896		132	Biological Process	GO:0010165	response to X-ray	0.0147303
						133	BP	GO:0045187	regulation of circadian sleep/wake cycle, sleep	0.0243834		133	BP	GO:0090596	sensory organ morphogenesis	0.00883562		133	Biological Process	GO:0019886	antigen processing and presentation of exogenous peptide antigen via MHC class II	0.0422896		133	Biological Process	GO:0072359	circulatory system development	0.014748
						134	BP	GO:0048070	regulation of developmental pigmentation	0.0243834		134	BP	GO:0043255	regulation of carbohydrate biosynthetic process	0.00932155		134	Biological Process	GO:0080134	regulation of response to stress	0.0428379		134	Biological Process	GO:0000122	negative regulation of transcription by RNA polymerase II	0.0150674
						135	BP	GO:0050930	induction of positive chemotaxis	0.0243834		135	BP	GO:0006942	regulation of striated muscle contraction	0.00950688		135	Biological Process	GO:0006892	post-Golgi vesicle-mediated transport	0.0429668		135	Biological Process	GO:0090087	regulation of peptide transport	0.0150674
						136	BP	GO:0051299	centrosome separation	0.0243834		136	BP	GO:0060840	artery development	0.00950688		136	Biological Process	GO:0002504	antigen processing and presentation of peptide or polysaccharide antigen via MHC class II	0.0436482		136	Biological Process	GO:0007618	mating	0.0158689
						137	BP	GO:0072160	nephron tubule epithelial cell differentiation	0.0243834		137	BP	GO:0003073	regulation of systemic arterial blood pressure	0.00969386		137	Biological Process	GO:0002495	antigen processing and presentation of peptide antigen via MHC class II	0.0436482		137	Biological Process	GO:0050830	defense response to Gram-positive bacterium	0.0160996
						138	BP	GO:0072283	metanephric renal vesicle morphogenesis	0.0243834		138	BP	GO:0051341	regulation of oxidoreductase activity	0.00969386		138	Biological Process	GO:0051234	establishment of localization	0.0444988		138	Biological Process	GO:0009653	anatomical structure morphogenesis	0.0163201
						139	BP	GO:0097531	mast cell migration	0.0243834		139	BP	GO:0060485	mesenchyme development	0.0100642		139	Biological Process	GO:0015748	organophosphate ester transport	0.045023		139	Biological Process	GO:0046676	negative regulation of insulin secretion	0.0165233
						140	BP	GO:0001890	placenta development	0.0251999		140	BP	GO:0060070	canonical Wnt signaling pathway	0.0102474		140	Biological Process	GO:0060998	regulation of dendritic spine development	0.0457164		140	Biological Process	GO:0009792	embryo development ending in birth or egg hatching	0.0168865
						141	BP	GO:0030010	establishment of cell polarity	0.0255122		141	BP	GO:0002027	regulation of heart rate	0.0104581		141	Biological Process	GO:0050775	positive regulation of dendrite morphogenesis	0.0457164		141	Biological Process	GO:0002119	nematode larval development	0.0169394
						142	BP	GO:0061351	neural precursor cell proliferation	0.025826		142	BP	GO:0051153	regulation of striated muscle cell differentiation	0.0104581		142	Biological Process	GO:0072527	pyrimidine-containing compound metabolic process	0.0457164		142	Biological Process	GO:0050708	regulation of protein secretion	0.0171704
						143	BP	GO:0006266	DNA ligation	0.0259882		143	BP	GO:0051047	positive regulation of secretion	0.0110962		143	Biological Process	GO:0006955	immune response	0.0461198		143	Biological Process	GO:0032870	cellular response to hormone stimulus	0.0172079
						144	BP	GO:0045651	positive regulation of macrophage differentiation	0.0259882		144	BP	GO:0055007	cardiac muscle cell differentiation	0.0114499		144	Biological Process	GO:0002376	immune system process	0.0466904		144	Biological Process	GO:1904031	positive regulation of cyclin-dependent protein kinase activity	0.0174531
						145	BP	GO:0045842	positive regulation of mitotic metaphase/anaphase transition	0.0259882		145	BP	GO:1904659	glucose transmembrane transport	0.011653		145	Biological Process	GO:0006289	nucleotide-excision repair	0.0478204		145	Biological Process	GO:1901568	fatty acid derivative metabolic process	0.0177678
						146	BP	GO:0072006	nephron development	0.0264584		146	BP	GO:0046677	response to antibiotic	0.0116841		146	Biological Process	GO:0007010	cytoskeleton organization	0.0482592		146	Biological Process	GO:0007595	lactation	0.0179262
						147	BP	GO:0000712	resolution of meiotic recombination intermediates	0.0275905		147	BP	GO:0032612	interleukin-1 production	0.0120641		147	Cellular Component	GO:0070288	ferritin complex	2.23548e-05		147	Biological Process	GO:0050808	synapse organization	0.0187553
						148	BP	GO:0033623	regulation of integrin activation	0.0275905		148	BP	GO:0032652	regulation of interleukin-1 production	0.0120641		148	Cellular Component	GO:1990666	PCSK9-LDLR complex	4.46306e-05		148	Biological Process	GO:0031324	negative regulation of cellular metabolic process	0.0190918
						149	BP	GO:0043923	positive regulation by host of viral transcription	0.0275905		149	BP	GO:0018958	phenol-containing compound metabolic process	0.012272		149	Cellular Component	GO:0035579	specific granule membrane	5.89436e-05		149	Biological Process	GO:0007566	embryo implantation	0.0193779
						150	BP	GO:0045836	positive regulation of meiotic nuclear division	0.0275905		150	BP	GO:0008645	hexose transmembrane transport	0.0124815		150	Cellular Component	GO:0043025	neuronal cell body	0.000123361		150	Biological Process	GO:0001568	blood vessel development	0.0193838
						151	BP	GO:0048532	anatomical structure arrangement	0.0275905		151	BP	GO:0010927	cellular component assembly involved in morphogenesis	0.0131194		151	Cellular Component	GO:0099503	secretory vesicle	0.000285048		151	Biological Process	GO:0036211	protein modification process	0.0194847
						152	BP	GO:0050802	circadian sleep/wake cycle, sleep	0.0275905		152	BP	GO:0015749	monosaccharide transmembrane transport	0.0131194		152	Cellular Component	GO:0044297	cell body	0.000302466		152	Biological Process	GO:0035239	tube morphogenesis	0.0202241
						153	BP	GO:1902101	positive regulation of metaphase/anaphase transition of cell cycle	0.0275905		153	BP	GO:0010906	regulation of glucose metabolic process	0.0137713		153	Cellular Component	GO:0005856	cytoskeleton	0.00031133		153	Biological Process	GO:0046850	regulation of bone remodeling	0.0203723
						154	BP	GO:0002687	positive regulation of leukocyte migration	0.0277421		154	BP	GO:0034219	carbohydrate transmembrane transport	0.0137713		154	Cellular Component	GO:0097443	sorting endosome	0.000331201		154	Biological Process	GO:0044272	sulfur compound biosynthetic process	0.0208448
						155	BP	GO:0010744	positive regulation of macrophage derived foam cell differentiation	0.0291902		155	BP	GO:0042633	hair cycle	0.0139917		155	Cellular Component	GO:0043203	axon hillock	0.000404087		155	Biological Process	GO:0030879	mammary gland development	0.0211136
						156	BP	GO:0033033	negative regulation of myeloid cell apoptotic process	0.0291902		156	BP	GO:0060562	epithelial tube morphogenesis	0.0139925		156	Cellular Component	GO:0042581	specific granule	0.000591828		156	Biological Process	GO:0042127	regulation of cell population proliferation	0.0212048
						157	BP	GO:0035234	ectopic germ cell programmed cell death	0.0291902		157	BP	GO:0030326	embryonic limb morphogenesis	0.0142136		157	Cellular Component	GO:0036020	endolysosome membrane	0.0015159		157	Biological Process	GO:0030334	regulation of cell migration	0.021575
						158	BP	GO:0072077	renal vesicle morphogenesis	0.0291902		158	BP	GO:0035113	embryonic appendage morphogenesis	0.0142136		158	Cellular Component	GO:0036477	somatodendritic compartment	0.00158501		158	Biological Process	GO:0030336	negative regulation of cell migration	0.0217236
						159	BP	GO:1901978	positive regulation of cell cycle checkpoint	0.0291902		159	BP	GO:0003014	renal system process	0.014662		159	Cellular Component	GO:0005680	anaphase-promoting complex	0.00198183		159	Biological Process	GO:0072073	kidney epithelium development	0.0222082
						160	BP	GO:2000696	regulation of epithelial cell differentiation involved in kidney development	0.0291902		160	BP	GO:0001514	selenocysteine incorporation	0.014931		160	Cellular Component	GO:0030666	endocytic vesicle membrane	0.00239807		160	Biological Process	GO:0032526	response to retinoic acid	0.0224866
						161	BP	GO:0007259	JAK-STAT cascade	0.0293816		161	BP	GO:0001993	regulation of systemic arterial blood pressure by norepinephrine-epinephrine	0.014931		161	Cellular Component	GO:0005815	microtubule organizing center	0.00242977		161	Biological Process	GO:0030177	positive regulation of Wnt signaling pathway	0.0230492
						162	BP	GO:1903900	regulation of viral life cycle	0.0293816		162	BP	GO:0003253	cardiac neural crest cell migration involved in outflow tract morphogenesis	0.014931		162	Cellular Component	GO:0036019	endolysosome	0.00269519		162	Biological Process	GO:0070328	triglyceride homeostasis	0.0234806
						163	BP	GO:0070665	positive regulation of leukocyte proliferation	0.0297141		163	BP	GO:0006198	cAMP catabolic process	0.014931		163	Cellular Component	GO:0030424	axon	0.00441875		163	Biological Process	GO:0008219	cell death	0.0236057
						164	BP	GO:2000045	regulation of G1/S transition of mitotic cell cycle	0.0297141		164	BP	GO:0006451	translational readthrough	0.014931		164	Cellular Component	GO:0070820	tertiary granule	0.00576628		164	Biological Process	GO:0007399	nervous system development	0.0237446
						165	BP	GO:0016032	viral process	0.0305417		165	BP	GO:0014824	artery smooth muscle contraction	0.014931		165	Cellular Component	GO:0000152	nuclear ubiquitin ligase complex	0.00655811		165	Biological Process	GO:0016202	regulation of striated muscle tissue development	0.0239075
						166	BP	GO:0021692	cerebellar Purkinje cell layer morphogenesis	0.0307874		166	BP	GO:0016246	RNA interference	0.014931		166	Cellular Component	GO:0005813	centrosome	0.00759143		166	Biological Process	GO:0055090	acylglycerol homeostasis	0.0240165
						167	BP	GO:0042749	regulation of circadian sleep/wake cycle	0.0307874		167	BP	GO:0034392	negative regulation of smooth muscle cell apoptotic process	0.014931		167	Cellular Component	GO:0045177	apical part of cell	0.018293		167	Biological Process	GO:0051897	positive regulation of phosphatidylinositol 3-kinase/protein kinase B signal transduction	0.0241974
						168	BP	GO:0061952	midbody abscission	0.0307874		168	BP	GO:0048304	positive regulation of isotype switching to IgG isotypes	0.014931		168	Cellular Component	GO:0099513	polymeric cytoskeletal fiber	0.0270555		168	Biological Process	GO:0031669	cellular response to nutrient levels	0.0242955
						169	BP	GO:0071800	podosome assembly	0.0307874		169	BP	GO:0048703	embryonic viscerocranium morphogenesis	0.014931		169	Cellular Component	GO:1902494	catalytic complex	0.0392509		169	Biological Process	GO:0030514	negative regulation of BMP signaling pathway	0.0245575
						170	BP	GO:0072087	renal vesicle development	0.0307874		170	BP	GO:0070099	regulation of chemokine-mediated signaling pathway	0.014931		170	Cellular Component	GO:0098797	plasma membrane protein complex	0.0441783		170	Biological Process	GO:0007044	cell-substrate junction assembly	0.0245575
						171	BP	GO:0000724	double-strand break repair via homologous recombination	0.0313991		171	BP	GO:0070294	renal sodium ion absorption	0.014931		171	Cellular Component	GO:1990204	oxidoreductase complex	0.0453285		171	Biological Process	GO:0030539	male genitalia development	0.0245575
						172	BP	GO:0097696	STAT cascade	0.0313991		172	BP	GO:0072124	regulation of glomerular mesangial cell proliferation	0.014931		172	Cellular Component	GO:0005829	cytosol	0.0471955		172	Biological Process	GO:0001944	vasculature development	0.0246569
						173	BP	GO:2000058	regulation of ubiquitin-dependent protein catabolic process	0.0317406		173	BP	GO:0072203	cell proliferation involved in metanephros development	0.014931		173	Cellular Component	GO:0005901	caveola	0.0493634		173	Biological Process	GO:0002791	regulation of peptide secretion	0.0246569
						174	BP	GO:0001675	acrosome assembly	0.0323821		174	BP	GO:0086100	endothelin receptor signaling pathway	0.014931		174	Molecular Function	GO:0038025	reelin receptor activity	2.66641e-05		174	Biological Process	GO:2000146	negative regulation of cell motility	0.0253321
						175	BP	GO:0022410	circadian sleep/wake cycle process	0.0323821		175	BP	GO:0090209	negative regulation of triglyceride metabolic process	0.014931		175	Molecular Function	GO:0030229	very-low-density lipoprotein particle receptor activity	5.32255e-05		175	Biological Process	GO:0043549	regulation of kinase activity	0.0256574
						176	BP	GO:0050434	positive regulation of viral transcription	0.0323821		176	BP	GO:1904749	regulation of protein localization to nucleolus	0.014931		176	Molecular Function	GO:0034189	very-low-density lipoprotein particle binding	5.32255e-05		176	Biological Process	GO:0045620	negative regulation of lymphocyte differentiation	0.0262102
						177	BP	GO:0060231	mesenchymal to epithelial transition	0.0323821		177	BP	GO:0001704	formation of primary germ layer	0.0151166		177	Molecular Function	GO:0019894	kinesin binding	9.26454e-05		177	Biological Process	GO:0048565	digestive tract development	0.0266111
						178	BP	GO:1901970	positive regulation of mitotic sister chromatid separation	0.0323821		178	BP	GO:0042471	ear morphogenesis	0.0160437		178	Molecular Function	GO:1990825	sequence-specific mRNA binding	0.00091192		178	Biological Process	GO:0090278	negative regulation of peptide hormone secretion	0.0279069
						179	BP	GO:0000725	recombinational repair	0.032774		179	BP	GO:0003357	noradrenergic neuron differentiation	0.0164122		179	Molecular Function	GO:0032050	clathrin heavy chain binding	0.00117662		179	Biological Process	GO:2000145	regulation of cell motility	0.0283551
						180	BP	GO:0033141	positive regulation of peptidyl-serine phosphorylation of STAT protein	0.0339741		180	BP	GO:0010936	negative regulation of macrophage cytokine production	0.0164122		180	Molecular Function	GO:0008035	high-density lipoprotein particle binding	0.00132115		180	Biological Process	GO:0048634	regulation of muscle organ development	0.0284575
						181	BP	GO:0043011	myeloid dendritic cell differentiation	0.0339741		181	BP	GO:0014820	tonic smooth muscle contraction	0.0164122		181	Molecular Function	GO:0005041	low-density lipoprotein particle receptor activity	0.00132115		181	Biological Process	GO:0032781	positive regulation of ATP-dependent activity	0.0290622
						182	BP	GO:0051315	attachment of mitotic spindle microtubules to kinetochore	0.0339741		182	BP	GO:0036462	TRAIL-activated apoptotic signaling pathway	0.0164122		182	Molecular Function	GO:0030228	lipoprotein particle receptor activity	0.00255588		182	Biological Process	GO:0042981	regulation of apoptotic process	0.0291023
						183	BP	GO:0072234	metanephric nephron tubule development	0.0339741		183	BP	GO:0060900	embryonic camera-type eye formation	0.0164122		183	Molecular Function	GO:0019899	enzyme binding	0.00537477		183	Biological Process	GO:0051345	positive regulation of hydrolase activity	0.0292832
						184	BP	GO:0043900	regulation of multi-organism process	0.034603		184	BP	GO:0072110	glomerular mesangial cell proliferation	0.0164122		184	Molecular Function	GO:0140034	methylation-dependent protein binding	0.0209547		184	Biological Process	GO:0048646	anatomical structure formation involved in morphogenesis	0.0294288
						185	BP	GO:0006268	DNA unwinding involved in DNA replication	0.0355637		185	BP	GO:0050714	positive regulation of protein secretion	0.0172363		185	Molecular Function	GO:0035064	methylated histone binding	0.0209547		185	Biological Process	GO:0051094	positive regulation of developmental process	0.0298163
						186	BP	GO:0043161	proteasome-mediated ubiquitin-dependent protein catabolic process	0.0366316		186	BP	GO:0042476	odontogenesis	0.0174792		186	Molecular Function	GO:0030276	clathrin binding	0.0248042		186	Biological Process	GO:0034250	positive regulation of amide metabolic process	0.0300699
						187	BP	GO:0043902	positive regulation of multi-organism process	0.0370382		187	BP	GO:0019336	phenol-containing compound catabolic process	0.0178912		187	Molecular Function	GO:0042393	histone binding	0.0326974		187	Biological Process	GO:0061180	mammary gland epithelium development	0.0302363
						188	BP	GO:1902107	positive regulation of leukocyte differentiation	0.0370382		188	BP	GO:0032754	positive regulation of interleukin-5 production	0.0178912		188	Molecular Function	GO:0001540	amyloid-beta binding	0.0345799		188	Biological Process	GO:0019752	carboxylic acid metabolic process	0.0303618
						189	BP	GO:0021846	cell proliferation in forebrain	0.0371506		189	BP	GO:0035815	positive regulation of renal sodium excretion	0.0178912		189	Molecular Function	GO:0038024	cargo receptor activity	0.0385737		189	Biological Process	GO:0051966	regulation of synaptic transmission, glutamatergic	0.0308304
						190	BP	GO:0042745	circadian sleep/wake cycle	0.0371506		190	BP	GO:0042416	dopamine biosynthetic process	0.0178912		190	Molecular Function	GO:0061630	ubiquitin protein ligase activity	0.0464385		190	Biological Process	GO:0051048	negative regulation of secretion	0.0309158
						191	BP	GO:0045649	regulation of macrophage differentiation	0.0371506		191	BP	GO:0045793	positive regulation of cell size	0.0178912		191	Molecular Function	GO:0061659	ubiquitin-like protein ligase activity	0.0494821		191	Biological Process	GO:0001816	cytokine production	0.0310601
						192	BP	GO:0046697	decidualization	0.0371506		192	BP	GO:0048563	post-embryonic animal organ morphogenesis	0.0178912								192	Biological Process	GO:1905953	negative regulation of lipid localization	0.0314292
						193	BP	GO:0033139	regulation of peptidyl-serine phosphorylation of STAT protein	0.0387351		193	BP	GO:0051798	positive regulation of hair follicle development	0.0178912								193	Biological Process	GO:0043067	regulation of programmed cell death	0.0317842
						194	BP	GO:0035162	embryonic hemopoiesis	0.0387351		194	BP	GO:0061309	cardiac neural crest cell development involved in outflow tract morphogenesis	0.0178912								194	Biological Process	GO:1903533	regulation of protein targeting	0.0320326
						195	BP	GO:0072170	metanephric tubule development	0.0387351		195	BP	GO:0071372	cellular response to follicle-stimulating hormone stimulus	0.0178912								195	Biological Process	GO:0055123	digestive system development	0.0321135
						196	BP	GO:0072243	metanephric nephron epithelium development	0.0387351		196	BP	GO:0071872	cellular response to epinephrine stimulus	0.0178912								196	Biological Process	GO:0008584	male gonad development	0.0324072
						197	BP	GO:1901522	positive regulation of transcription from RNA polymerase II promoter involved in cellular response to chemical stimulus	0.0387351		197	BP	GO:1901844	regulation of cell communication by electrical coupling involved in cardiac conduction	0.0178912								197	Biological Process	GO:0046546	development of primary male sexual characteristics	0.0327487
						198	BP	GO:0071478	cellular response to radiation	0.0388751		198	BP	GO:1990440	positive regulation of transcription from RNA polymerase II promoter in response to endoplasmic reticulum stress	0.0178912								198	Biological Process	GO:0034654	nucleobase-containing compound biosynthetic process	0.0329311
						199	BP	GO:1902806	regulation of cell cycle G1/S phase transition	0.0396195		199	BP	GO:0042692	muscle cell differentiation	0.0186842								199	Biological Process	GO:0002520	immune system development	0.0333218
						200	BP	GO:0010623	programmed cell death involved in cell development	0.040317		200	BP	GO:0071236	cellular response to antibiotic	0.0189675								200	Biological Process	GO:0006790	sulfur compound metabolic process	0.0335866
						201	BP	GO:0051307	meiotic chromosome separation	0.040317		201	BP	GO:0003096	renal sodium ion transport	0.019368								201	Biological Process	GO:0048869	cellular developmental process	0.0339723
						202	BP	GO:0072202	cell differentiation involved in metanephros development	0.040317		202	BP	GO:0035331	negative regulation of hippo signaling	0.019368								202	Biological Process	GO:0016310	phosphorylation	0.0342268
						203	BP	GO:0072273	metanephric nephron morphogenesis	0.040317		203	BP	GO:0035810	positive regulation of urine volume	0.019368								203	Biological Process	GO:0008285	negative regulation of cell population proliferation	0.0343505
						204	BP	GO:1901673	regulation of mitotic spindle assembly	0.040317		204	BP	GO:0046886	positive regulation of hormone biosynthetic process	0.019368								204	Biological Process	GO:1903078	positive regulation of protein localization to plasma membrane	0.0351176
						205	BP	GO:0046578	regulation of Ras protein signal transduction	0.0407464		205	BP	GO:0051673	membrane disruption in other organism	0.019368								205	Biological Process	GO:0090175	regulation of establishment of planar polarity	0.035748
						206	BP	GO:0030318	melanocyte differentiation	0.0418964		206	BP	GO:0051918	negative regulation of fibrinolysis	0.019368								206	Biological Process	GO:0009267	cellular response to starvation	0.0359073
						207	BP	GO:0033622	integrin activation	0.0418964		207	BP	GO:0061418	regulation of transcription from RNA polymerase II promoter in response to hypoxia	0.019368								207	Biological Process	GO:0030279	negative regulation of ossification	0.037022
						208	BP	GO:0050927	positive regulation of positive chemotaxis	0.0418964		208	BP	GO:0071389	cellular response to mineralocorticoid stimulus	0.019368								208	Biological Process	GO:0046622	positive regulation of organ growth	0.0376656
						209	BP	GO:0051446	positive regulation of meiotic cell cycle	0.0418964		209	BP	GO:0090193	positive regulation of glomerulus development	0.019368								209	Biological Process	GO:0006911	phagocytosis, engulfment	0.039622
						210	BP	GO:0070193	synaptonemal complex organization	0.0418964		210	BP	GO:1902337	regulation of apoptotic process involved in morphogenesis	0.019368								210	Biological Process	GO:0040012	regulation of locomotion	0.0398446
						211	BP	GO:1902410	mitotic cytokinetic process	0.0418964		211	BP	GO:1904748	regulation of apoptotic process involved in development	0.019368								211	Biological Process	GO:0043408	regulation of MAPK cascade	0.0399808
						212	BP	GO:1904385	cellular response to angiotensin	0.0418964		212	BP	GO:1904754	positive regulation of vascular associated smooth muscle cell migration	0.019368								212	Biological Process	GO:0032880	regulation of protein localization	0.0401725
						213	BP	GO:0030262	apoptotic nuclear changes	0.0434733		213	BP	GO:2000727	positive regulation of cardiac muscle cell differentiation	0.019368								213	Biological Process	GO:1903008	organelle disassembly	0.0402826
						214	BP	GO:0050926	regulation of positive chemotaxis	0.0434733		214	BP	GO:0014065	phosphatidylinositol 3-kinase signaling	0.0199885								214	Biological Process	GO:0040013	negative regulation of locomotion	0.0409824
						215	BP	GO:0060706	cell differentiation involved in embryonic placenta development	0.0434733		215	BP	GO:0035107	appendage morphogenesis	0.0199885								215	Biological Process	GO:0040017	positive regulation of locomotion	0.0414858
						216	BP	GO:0019221	cytokine-mediated signaling pathway	0.0435293		216	BP	GO:0035108	limb morphogenesis	0.0199885								216	Biological Process	GO:0050793	regulation of developmental process	0.0414975
						217	BP	GO:0044403	symbiont process	0.0437548		217	BP	GO:0016999	antibiotic metabolic process	0.0205075								217	Biological Process	GO:0022414	reproductive process	0.0419678
						218	BP	GO:0061136	regulation of proteasomal protein catabolic process	0.0445897		218	BP	GO:0002790	peptide secretion	0.0206953								218	Biological Process	GO:0012501	programmed cell death	0.0423618
						219	BP	GO:0042501	serine phosphorylation of STAT protein	0.0450476		219	BP	GO:0010634	positive regulation of epithelial cell migration	0.0207692								219	Biological Process	GO:0044249	cellular biosynthetic process	0.0433064
						220	BP	GO:0043921	modulation by host of viral transcription	0.0450476		220	BP	GO:0003222	ventricular trabecula myocardium morphogenesis	0.0208428								220	Biological Process	GO:0035088	establishment or maintenance of apical/basal cell polarity	0.0436482
						221	BP	GO:0072207	metanephric epithelium development	0.0450476		221	BP	GO:0009214	cyclic nucleotide catabolic process	0.0208428								221	Biological Process	GO:0031670	cellular response to nutrient	0.0436482
						222	BP	GO:0070507	regulation of microtubule cytoskeleton organization	0.0457682		222	BP	GO:0030656	regulation of vitamin metabolic process	0.0208428								222	Biological Process	GO:0061245	establishment or maintenance of bipolar cell polarity	0.0436482
						223	BP	GO:1902115	regulation of organelle assembly	0.0461637		223	BP	GO:0030949	positive regulation of vascular endothelial growth factor receptor signaling pathway	0.0208428								223	Biological Process	GO:0090407	organophosphate biosynthetic process	0.0436866
						224	BP	GO:0006921	cellular component disassembly involved in execution phase of apoptosis	0.0466194		224	BP	GO:0032308	positive regulation of prostaglandin secretion	0.0208428								224	Biological Process	GO:0035282	segmentation	0.0441237
						225	BP	GO:0021680	cerebellar Purkinje cell layer development	0.0466194		225	BP	GO:0042482	positive regulation of odontogenesis	0.0208428								225	Biological Process	GO:0055024	regulation of cardiac muscle tissue development	0.0443336
						226	BP	GO:0032897	negative regulation of viral transcription	0.0466194		226	BP	GO:0044849	estrous cycle	0.0208428								226	Biological Process	GO:1904377	positive regulation of protein localization to cell periphery	0.0443336
						227	BP	GO:0045637	regulation of myeloid cell differentiation	0.0473576		227	BP	GO:0048302	regulation of isotype switching to IgG isotypes	0.0208428								227	Biological Process	GO:0007589	body fluid secretion	0.0443336
						228	BP	GO:0001773	myeloid dendritic cell activation	0.0481888		228	BP	GO:1901077	regulation of relaxation of muscle	0.0208428								228	Biological Process	GO:0002521	leukocyte differentiation	0.0450036
						229	BP	GO:0045736	negative regulation of cyclin-dependent protein serine/threonine kinase activity	0.0481888		229	BP	GO:1901722	regulation of cell proliferation involved in kidney development	0.0208428								229	Biological Process	GO:0051093	negative regulation of developmental process	0.0459393
						230	BP	GO:0052312	modulation of transcription in other organism involved in symbiotic interaction	0.0481888		230	BP	GO:1902043	positive regulation of extrinsic apoptotic signaling pathway via death domain receptors	0.0208428								230	Biological Process	GO:0043588	skin development	0.0461922
						231	BP	GO:0052472	modulation by host of symbiont transcription	0.0481888		231	BP	GO:1902287	semaphorin-plexin signaling pathway involved in axon guidance	0.0208428								231	Biological Process	GO:0002695	negative regulation of leukocyte activation	0.0462928
						232	BP	GO:1904030	negative regulation of cyclin-dependent protein kinase activity	0.0481888		232	BP	GO:2001233	regulation of apoptotic signaling pathway	0.0211114								232	Biological Process	GO:0009950	dorsal/ventral axis specification	0.0464138
						233	BP	GO:1990776	response to angiotensin	0.0481888		233	BP	GO:0010675	regulation of cellular carbohydrate metabolic process	0.0218297								233	Biological Process	GO:0022612	gland morphogenesis	0.0471156
						234	BP	GO:0010743	regulation of macrophage derived foam cell differentiation	0.0497556		234	BP	GO:0001837	epithelial to mesenchymal transition	0.0220984								234	Biological Process	GO:0006644	phospholipid metabolic process	0.0477027
						235	BP	GO:0021591	ventricular system development	0.0497556		235	BP	GO:0014029	neural crest formation	0.0223153								235	Biological Process	GO:0001942	hair follicle development	0.0478204
						236	CC	GO:0031617	NMS complex	1.16293e-09		236	BP	GO:0032306	regulation of prostaglandin secretion	0.0223153								236	Biological Process	GO:0001649	osteoblast differentiation	0.0485295
						237	CC	GO:0000777	condensed chromosome kinetochore	6.57654e-06		237	BP	GO:0048291	isotype switching to IgG isotypes	0.0223153								237	Biological Process	GO:0002164	larval development	0.0489309
						238	CC	GO:0000794	condensed nuclear chromosome	1.0785e-05		238	BP	GO:0048820	hair follicle maturation	0.0223153								238	Biological Process	GO:0030154	cell differentiation	0.0492121
						239	CC	GO:0005876	spindle microtubule	0.00035459		239	BP	GO:0060413	atrial septum morphogenesis	0.0223153								239	Biological Process	GO:0009790	embryo development	0.0494136
						240	CC	GO:0044450	microtubule organizing center part	0.000916998		240	BP	GO:0061307	cardiac neural crest cell differentiation involved in heart development	0.0223153								240	Biological Process	GO:0030324	lung development	0.0496275
						241	CC	GO:0090543	Flemming body	0.00136143		241	BP	GO:0061308	cardiac neural crest cell development involved in heart development	0.0223153								241	Cellular Component	GO:0062023	collagen-containing extracellular matrix	0.0039829
						242	CC	GO:0044815	DNA packaging complex	0.0015222		242	BP	GO:0071871	response to epinephrine	0.0223153								242	Cellular Component	GO:0098791	Golgi apparatus subcompartment	0.00698163
						243	CC	GO:0005814	centriole	0.00188414		243	BP	GO:1903799	negative regulation of production of miRNAs involved in gene silencing by miRNA	0.0223153								243	Cellular Component	GO:0055029	nuclear DNA-directed RNA polymerase complex	0.0120761
						244	CC	GO:0032155	cell division site part	0.00460326		244	BP	GO:1905048	regulation of metallopeptidase activity	0.0223153								244	Cellular Component	GO:0000428	DNA-directed RNA polymerase complex	0.0122644
						245	CC	GO:0032153	cell division site	0.00613237		245	BP	GO:2001236	regulation of extrinsic apoptotic signaling pathway	0.0223684								245	Cellular Component	GO:0030880	RNA polymerase complex	0.0128395
						246	CC	GO:0044454	nuclear chromosome part	0.00769679		246	BP	GO:0008643	carbohydrate transport	0.0226398								246	Cellular Component	GO:0098858	actin-based cell projection	0.0145305
						247	CC	GO:0034451	centriolar satellite	0.0134801		247	BP	GO:0055002	striated muscle cell development	0.0226398								247	Cellular Component	GO:0005771	multivesicular body	0.017317
						248	CC	GO:0071162	CMG complex	0.0175314		248	BP	GO:0002793	positive regulation of peptide secretion	0.0229125								248	Cellular Component	GO:0031981	nuclear lumen	0.0338674
						249	CC	GO:0031261	DNA replication preinitiation complex	0.0191103		249	BP	GO:0048754	branching morphogenesis of an epithelial tube	0.0229125								249	Cellular Component	GO:0000139	Golgi membrane	0.0350625
						250	CC	GO:0031616	spindle pole centrosome	0.0238322		250	BP	GO:0051147	regulation of muscle cell differentiation	0.0229125								250	Cellular Component	GO:0032154	cleavage furrow	0.0433598
						251	CC	GO:0036064	ciliary basal body	0.0287993		251	BP	GO:0030509	BMP signaling pathway	0.023739								251	Molecular Function	GO:0003896	DNA primase activity	2.77976e-05
						252	CC	GO:0005828	kinetochore microtubule	0.0332097		252	BP	GO:0035265	organ growth	0.023739								252	Molecular Function	GO:0016628	oxidoreductase activity, acting on the CH-CH group of donors, NAD or NADP as acceptor	0.00333455
						253	MF	GO:0015631	tubulin binding	4.82744e-05		253	BP	GO:0007567	parturition	0.0237857								253	Molecular Function	GO:0005520	insulin-like growth factor binding	0.00357454
						254	MF	GO:0005125	cytokine activity	5.04628e-05		254	BP	GO:0009886	post-embryonic animal morphogenesis	0.0237857								254	Molecular Function	GO:0005102	signaling receptor binding	0.00404156
						255	MF	GO:0005126	cytokine receptor binding	0.000105109		255	BP	GO:0014819	regulation of skeletal muscle contraction	0.0237857								255	Molecular Function	GO:0016772	transferase activity, transferring phosphorus-containing groups	0.00537766
						256	MF	GO:0016887	ATPase activity	0.000114132		256	BP	GO:0035970	peptidyl-threonine dephosphorylation	0.0237857								256	Molecular Function	GO:0003899	DNA-directed 5'-3' RNA polymerase activity	0.00705187
						257	MF	GO:0003688	DNA replication origin binding	0.000337749		257	BP	GO:0045475	locomotor rhythm	0.0237857								257	Molecular Function	GO:0034062	5'-3' RNA polymerase activity	0.00808789
						258	MF	GO:0008574	ATP-dependent microtubule motor activity, plus-end-directed	0.00038237		258	BP	GO:0045722	positive regulation of gluconeogenesis	0.0237857								258	Molecular Function	GO:0097747	RNA polymerase activity	0.00808789
						259	MF	GO:0045236	CXCR chemokine receptor binding	0.000429703		259	BP	GO:0046321	positive regulation of fatty acid oxidation	0.0237857								259	Molecular Function	GO:0016740	transferase activity	0.00904248
						260	MF	GO:0042623	ATPase activity, coupled	0.000816478		260	BP	GO:0060572	morphogenesis of an epithelial bud	0.0237857								260	Molecular Function	GO:0051087	protein-folding chaperone binding	0.00986047
						261	MF	GO:0000217	DNA secondary structure binding	0.000976285		261	BP	GO:0061050	regulation of cell growth involved in cardiac muscle cell development	0.0237857								261	Molecular Function	GO:0042562	hormone binding	0.0118217
						262	MF	GO:1990939	ATP-dependent microtubule motor activity	0.00164078		262	BP	GO:0072109	glomerular mesangium development	0.0237857								262	Molecular Function	GO:0016627	oxidoreductase activity, acting on the CH-CH group of donors	0.0146677
						263	MF	GO:0008009	chemokine activity	0.00345603		263	BP	GO:0090192	regulation of glomerulus development	0.0237857								263	Molecular Function	GO:0042803	protein homodimerization activity	0.0154872
						264	MF	GO:0008094	DNA-dependent ATPase activity	0.00555402		264	BP	GO:0090399	replicative senescence	0.0237857								264	Molecular Function	GO:0019838	growth factor binding	0.0168785
						265	MF	GO:0042379	chemokine receptor binding	0.00714301		265	BP	GO:1901857	positive regulation of cellular respiration	0.0237857								265	Molecular Function	GO:0070851	growth factor receptor binding	0.0176484
						266	MF	GO:0003906	DNA-(apurinic or apyrimidinic site) endonuclease activity	0.0237518		266	BP	GO:1902166	negative regulation of intrinsic apoptotic signaling pathway in response to DNA damage by p53 class mediator	0.0237857								266	Molecular Function	GO:0043168	anion binding	0.018267
						267	MF	GO:0019104	DNA N-glycosylase activity	0.0237518		267	BP	GO:1902285	semaphorin-plexin signaling pathway involved in neuron projection guidance	0.0237857								267	Molecular Function	GO:0001664	G protein-coupled receptor binding	0.0232369
						268	MF	GO:0004708	MAP kinase kinase activity	0.0304368		268	BP	GO:1990868	response to chemokine	0.0237857								268	Molecular Function	GO:1901681	sulfur compound binding	0.0245308
						269	MF	GO:0008301	DNA binding, bending	0.0304368		269	BP	GO:1990869	cellular response to chemokine	0.0237857								269	Molecular Function	GO:0042802	identical protein binding	0.0300612
						270	MF	GO:0070840	dynein complex binding	0.040381		270	BP	GO:0062013	positive regulation of small molecule metabolic process	0.0248599								270	Molecular Function	GO:0046983	protein dimerization activity	0.0420765
												271	BP	GO:0003184	pulmonary valve morphogenesis	0.025254
												272	BP	GO:0003198	epithelial to mesenchymal transition involved in endocardial cushion formation	0.025254
												273	BP	GO:0010566	regulation of ketone biosynthetic process	0.025254
												274	BP	GO:0010649	regulation of cell communication by electrical coupling	0.025254
												275	BP	GO:0043517	positive regulation of DNA damage response, signal transduction by p53 class mediator	0.025254
												276	BP	GO:0045721	negative regulation of gluconeogenesis	0.025254
												277	BP	GO:0070200	establishment of protein localization to telomere	0.025254
												278	BP	GO:0072224	metanephric glomerulus development	0.025254
												279	BP	GO:0030307	positive regulation of cell growth	0.0260023
												280	BP	GO:0048592	eye morphogenesis	0.0260023
												281	BP	GO:0032354	response to follicle-stimulating hormone	0.0267201
												282	BP	GO:0051917	regulation of fibrinolysis	0.0267201
												283	BP	GO:0055119	relaxation of cardiac muscle	0.0267201
												284	BP	GO:1902165	regulation of intrinsic apoptotic signaling pathway in response to DNA damage by p53 class mediator	0.0267201
												285	BP	GO:1902570	protein localization to nucleolus	0.0267201
												286	BP	GO:0071772	response to BMP	0.026873
												287	BP	GO:0071773	cellular response to BMP stimulus	0.026873
												288	BP	GO:0051090	regulation of DNA binding transcription factor activity	0.0274234
												289	BP	GO:0003215	cardiac right ventricle morphogenesis	0.0281841
												290	BP	GO:0032310	prostaglandin secretion	0.0281841
												291	BP	GO:0035813	regulation of renal sodium excretion	0.0281841
												292	BP	GO:0042447	hormone catabolic process	0.0281841
												293	BP	GO:0060004	reflex	0.0281841
												294	BP	GO:0060602	branch elongation of an epithelium	0.0281841
												295	BP	GO:0061042	vascular wound healing	0.0281841
												296	BP	GO:0071625	vocalization behavior	0.0281841
												297	BP	GO:0048015	phosphatidylinositol-mediated signaling	0.0286496
												298	BP	GO:0072331	signal transduction by p53 class mediator	0.0286496
												299	BP	GO:2001257	regulation of cation channel activity	0.0289502
												300	BP	GO:0002689	negative regulation of leukocyte chemotaxis	0.029646
												301	BP	GO:0042474	middle ear morphogenesis	0.029646
												302	BP	GO:0046931	pore complex assembly	0.029646
												303	BP	GO:0048569	post-embryonic animal organ development	0.029646
												304	BP	GO:0051767	nitric-oxide synthase biosynthetic process	0.029646
												305	BP	GO:0051769	regulation of nitric-oxide synthase biosynthetic process	0.029646
												306	BP	GO:0060973	cell migration involved in heart development	0.029646
												307	BP	GO:0071371	cellular response to gonadotropin stimulus	0.029646
												308	BP	GO:0048017	inositol lipid-mediated signaling	0.0298596
												309	BP	GO:0048736	appendage development	0.0301653
												310	BP	GO:0060173	limb development	0.0301653
												311	BP	GO:0006109	regulation of carbohydrate metabolic process	0.0304723
												312	BP	GO:0055001	muscle cell development	0.03109
												313	BP	GO:0003177	pulmonary valve development	0.0311057
												314	BP	GO:0006590	thyroid hormone generation	0.0311057
												315	BP	GO:0006700	C21-steroid hormone biosynthetic process	0.0311057
												316	BP	GO:0009713	catechol-containing compound biosynthetic process	0.0311057
												317	BP	GO:0010002	cardioblast differentiation	0.0311057
												318	BP	GO:0015732	prostaglandin transport	0.0311057
												319	BP	GO:0021756	striatum development	0.0311057
												320	BP	GO:0032305	positive regulation of icosanoid secretion	0.0311057
												321	BP	GO:0032634	interleukin-5 production	0.0311057
												322	BP	GO:0032674	regulation of interleukin-5 production	0.0311057
												323	BP	GO:0035812	renal sodium excretion	0.0311057
												324	BP	GO:0042423	catecholamine biosynthetic process	0.0311057
												325	BP	GO:0051000	positive regulation of nitric-oxide synthase activity	0.0311057
												326	BP	GO:0060965	negative regulation of gene silencing by miRNA	0.0311057
												327	BP	GO:0070262	peptidyl-serine dephosphorylation	0.0311057
												328	BP	GO:0072111	cell proliferation involved in kidney development	0.0311057
												329	BP	GO:1903729	regulation of plasma membrane organization	0.0311057
												330	BP	GO:0002700	regulation of production of molecular mediator of immune response	0.0317127
												331	BP	GO:0061138	morphogenesis of a branching epithelium	0.0320259
												332	BP	GO:0003298	physiological muscle hypertrophy	0.0325633
												333	BP	GO:0003301	physiological cardiac muscle hypertrophy	0.0325633
												334	BP	GO:0035809	regulation of urine volume	0.0325633
												335	BP	GO:0043951	negative regulation of cAMP-mediated signaling	0.0325633
												336	BP	GO:0044062	regulation of excretion	0.0325633
												337	BP	GO:0044321	response to leptin	0.0325633
												338	BP	GO:0051797	regulation of hair follicle development	0.0325633
												339	BP	GO:0060149	negative regulation of posttranscriptional gene silencing	0.0325633
												340	BP	GO:0060967	negative regulation of gene silencing by RNA	0.0325633
												341	BP	GO:0061049	cell growth involved in cardiac muscle cell development	0.0325633
												342	BP	GO:0008217	regulation of blood pressure	0.033291
												343	BP	GO:0003283	atrial septum development	0.0340188
												344	BP	GO:0014821	phasic smooth muscle contraction	0.0340188
												345	BP	GO:0032042	mitochondrial DNA metabolic process	0.0340188
												346	BP	GO:0032303	regulation of icosanoid secretion	0.0340188
												347	BP	GO:0034390	smooth muscle cell apoptotic process	0.0340188
												348	BP	GO:0034391	regulation of smooth muscle cell apoptotic process	0.0340188
												349	BP	GO:0060065	uterus development	0.0340188
												350	BP	GO:1902254	negative regulation of intrinsic apoptotic signaling pathway by p53 class mediator	0.0340188
												351	BP	GO:0051260	protein homooligomerization	0.0345756
												352	BP	GO:0003181	atrioventricular valve morphogenesis	0.0354721
												353	BP	GO:0035330	regulation of hippo signaling	0.0354721
												354	BP	GO:0045822	negative regulation of heart contraction	0.0354721
												355	BP	GO:0099558	maintenance of synapse structure	0.0354721
												356	BP	GO:1904752	regulation of vascular associated smooth muscle cell migration	0.0354721
												357	BP	GO:2000193	positive regulation of fatty acid transport	0.0354721
												358	BP	GO:0031032	actomyosin structure organization	0.0358795
												359	BP	GO:1904018	positive regulation of vasculature development	0.0358795
												360	BP	GO:0001763	morphogenesis of a branching structure	0.0365386
												361	BP	GO:0006006	glucose metabolic process	0.0365386
												362	BP	GO:0007254	JNK cascade	0.0365386
												363	BP	GO:0006091	generation of precursor metabolites and energy	0.0366824
												364	BP	GO:0003148	outflow tract septum morphogenesis	0.0369234
												365	BP	GO:0014850	response to muscle activity	0.0369234
												366	BP	GO:0032331	negative regulation of chondrocyte differentiation	0.0369234
												367	BP	GO:0036003	positive regulation of transcription from RNA polymerase II promoter in response to stress	0.0369234
												368	BP	GO:0048103	somatic stem cell division	0.0369234
												369	BP	GO:0060571	morphogenesis of an epithelial fold	0.0369234
												370	BP	GO:0070269	pyroptosis	0.0369234
												371	BP	GO:0070920	regulation of production of small RNA involved in gene silencing by RNA	0.0369234
												372	BP	GO:0090344	negative regulation of cell aging	0.0369234
												373	BP	GO:1902074	response to salt	0.0369234
												374	BP	GO:1903798	regulation of production of miRNAs involved in gene silencing by miRNA	0.0369234
												375	BP	GO:2000773	negative regulation of cellular senescence	0.0369234
												376	BP	GO:0048839	inner ear development	0.0375361
												377	BP	GO:0051216	cartilage development	0.0378709
												378	BP	GO:0010613	positive regulation of cardiac muscle hypertrophy	0.0383725
												379	BP	GO:0014829	vascular smooth muscle contraction	0.0383725
												380	BP	GO:0033233	regulation of protein sumoylation	0.0383725
												381	BP	GO:0048596	embryonic camera-type eye morphogenesis	0.0383725
												382	BP	GO:0060384	innervation	0.0383725
												383	BP	GO:0062009	secondary palate development	0.0383725
												384	BP	GO:0086064	cell communication by electrical coupling involved in cardiac conduction	0.0383725
												385	BP	GO:1904738	vascular associated smooth muscle cell migration	0.0383725
												386	BP	GO:2000209	regulation of anoikis	0.0383725
												387	BP	GO:1903034	regulation of response to wounding	0.038544
												388	BP	GO:0016051	carbohydrate biosynthetic process	0.0392218
												389	BP	GO:0043393	regulation of protein binding	0.0392218
												390	BP	GO:0003171	atrioventricular valve development	0.0398195
												391	BP	GO:0007205	protein kinase C-activating G protein-coupled receptor signaling pathway	0.0398195
												392	BP	GO:0014742	positive regulation of muscle hypertrophy	0.0398195
												393	BP	GO:0021544	subpallium development	0.0398195
												394	BP	GO:0042403	thyroid hormone metabolic process	0.0398195
												395	BP	GO:0045830	positive regulation of isotype switching	0.0398195
												396	BP	GO:0060314	regulation of ryanodine-sensitive calcium-release channel activity	0.0398195
												397	BP	GO:0060561	apoptotic process involved in morphogenesis	0.0398195
												398	BP	GO:0060969	negative regulation of gene silencing	0.0398195
												399	BP	GO:0070199	establishment of protein localization to chromosome	0.0398195
												400	BP	GO:0070498	interleukin-1-mediated signaling pathway	0.0398195
												401	BP	GO:0071880	adenylate cyclase-activating adrenergic receptor signaling pathway	0.0398195
												402	BP	GO:2000738	positive regulation of stem cell differentiation	0.0398195
												403	BP	GO:0060541	respiratory system development	0.040247
												404	BP	GO:0009612	response to mechanical stimulus	0.040591
												405	BP	GO:0003094	glomerular filtration	0.0412644
												406	BP	GO:0003272	endocardial cushion formation	0.0412644
												407	BP	GO:0032770	positive regulation of monooxygenase activity	0.0412644
												408	BP	GO:0035767	endothelial cell chemotaxis	0.0412644
												409	BP	GO:0042219	cellular modified amino acid catabolic process	0.0412644
												410	BP	GO:0044342	type B pancreatic cell proliferation	0.0412644
												411	BP	GO:0055023	positive regulation of cardiac muscle tissue growth	0.0412644
												412	BP	GO:0060055	angiogenesis involved in wound healing	0.0412644
												413	BP	GO:0002440	production of molecular mediator of immune response	0.042328
												414	BP	GO:0043542	endothelial cell migration	0.042328
												415	BP	GO:0002675	positive regulation of acute inflammatory response	0.0427072
												416	BP	GO:0003209	cardiac atrium morphogenesis	0.0427072
												417	BP	GO:0003401	axis elongation	0.0427072
												418	BP	GO:0010880	regulation of release of sequestered calcium ion into cytosol by sarcoplasmic reticulum	0.0427072
												419	BP	GO:0030878	thyroid gland development	0.0427072
												420	BP	GO:0030947	regulation of vascular endothelial growth factor receptor signaling pathway	0.0427072
												421	BP	GO:0033137	negative regulation of peptidyl-serine phosphorylation	0.0427072
												422	BP	GO:0034698	response to gonadotropin	0.0427072
												423	BP	GO:0043153	entrainment of circadian clock by photoperiod	0.0427072
												424	BP	GO:0060441	epithelial tube branching involved in lung morphogenesis	0.0427072
												425	BP	GO:0070293	renal absorption	0.0427072
												426	BP	GO:0071480	cellular response to gamma radiation	0.0427072
												427	BP	GO:0071356	cellular response to tumor necrosis factor	0.0437376
												428	BP	GO:0001516	prostaglandin biosynthetic process	0.0441479
												429	BP	GO:0001556	oocyte maturation	0.0441479
												430	BP	GO:0008209	androgen metabolic process	0.0441479
												431	BP	GO:0042481	regulation of odontogenesis	0.0441479
												432	BP	GO:0045987	positive regulation of smooth muscle contraction	0.0441479
												433	BP	GO:0046457	prostanoid biosynthetic process	0.0441479
												434	BP	GO:0097205	renal filtration	0.0441479
												435	BP	GO:1901798	positive regulation of signal transduction by p53 class mediator	0.0441479
												436	BP	GO:0050920	regulation of chemotaxis	0.0444489
												437	BP	GO:0034764	positive regulation of transmembrane transport	0.0448063
												438	BP	GO:0010632	regulation of epithelial cell migration	0.0455242
												439	BP	GO:0000002	mitochondrial genome maintenance	0.0455865
												440	BP	GO:0007435	salivary gland morphogenesis	0.0455865
												441	BP	GO:0031069	hair follicle morphogenesis	0.0455865
												442	BP	GO:0046885	regulation of hormone biosynthetic process	0.0455865
												443	BP	GO:0051482	positive regulation of cytosolic calcium ion concentration involved in phospholipase C-activating G-protein coupled signaling pathway	0.0455865
												444	BP	GO:0060292	long term synaptic depression	0.0455865
												445	BP	GO:0060317	cardiac epithelial to mesenchymal transition	0.0455865
												446	BP	GO:0061037	negative regulation of cartilage development	0.0455865
												447	BP	GO:0070198	protein localization to chromosome, telomeric region	0.0455865
												448	BP	GO:1902230	negative regulation of intrinsic apoptotic signaling pathway in response to DNA damage	0.0455865
												449	BP	GO:2000352	negative regulation of endothelial cell apoptotic process	0.0455865
												450	BP	GO:2000725	regulation of cardiac muscle cell differentiation	0.0455865
												451	BP	GO:0097237	cellular response to toxic substance	0.0466091
												452	BP	GO:2001234	negative regulation of apoptotic signaling pathway	0.0466091
												453	BP	GO:0035115	embryonic forelimb morphogenesis	0.0470229
												454	BP	GO:0035335	peptidyl-tyrosine dephosphorylation	0.0470229
												455	BP	GO:0035909	aorta morphogenesis	0.0470229
												456	BP	GO:0060421	positive regulation of heart growth	0.0470229
												457	BP	GO:0071875	adrenergic receptor signaling pathway	0.0470229
												458	BP	GO:1902253	regulation of intrinsic apoptotic signaling pathway by p53 class mediator	0.0470229
												459	BP	GO:2000191	regulation of fatty acid transport	0.0470229
												460	BP	GO:0002719	negative regulation of cytokine production involved in immune response	0.0484573
												461	BP	GO:0007431	salivary gland development	0.0484573
												462	BP	GO:0009648	photoperiodism	0.0484573
												463	BP	GO:0014808	release of sequestered calcium ion into cytosol by sarcoplasmic reticulum	0.0484573
												464	BP	GO:0048566	embryonic digestive tract development	0.0484573
												465	BP	GO:0061384	heart trabecula morphogenesis	0.0484573
												466	BP	GO:0090022	regulation of neutrophil chemotaxis	0.0484573
												467	BP	GO:0097106	postsynaptic density organization	0.0484573
												468	BP	GO:0098801	regulation of renal system process	0.0484573
												469	BP	GO:0001569	branching involved in blood vessel morphogenesis	0.0498896
												470	BP	GO:0002021	response to dietary excess	0.0498896
												471	BP	GO:0007095	mitotic G2 DNA damage checkpoint	0.0498896
												472	BP	GO:0009649	entrainment of circadian clock	0.0498896
												473	BP	GO:0010644	cell communication by electrical coupling	0.0498896
												474	BP	GO:0031572	G2 DNA damage checkpoint	0.0498896
												475	BP	GO:0042044	fluid transport	0.0498896
												476	BP	GO:0070528	protein kinase C signaling	0.0498896
												477	BP	GO:1901797	negative regulation of signal transduction by p53 class mediator	0.0498896
												478	BP	GO:1903514	release of sequestered calcium ion into cytosol by endoplasmic reticulum	0.0498896
												479	BP	GO:1903523	negative regulation of blood circulation	0.0498896
												480	CC	GO:0005578	proteinaceous extracellular matrix	0.000946189
												481	CC	GO:0044420	extracellular matrix component	0.00113341
												482	CC	GO:0080008	Cul4-RING E3 ubiquitin ligase complex	0.00160384
												483	CC	GO:0005791	rough endoplasmic reticulum	0.00795758
												484	CC	GO:0016605	PML body	0.0114588
												485	CC	GO:0005883	neurofilament	0.0170344
												486	CC	GO:0098637	protein complex involved in cell-matrix adhesion	0.0170344
												487	CC	GO:1904090	peptidase inhibitor complex	0.0170344
												488	CC	GO:0000782	telomere cap complex	0.0201012
												489	CC	GO:0000783	nuclear telomere cap complex	0.0201012
												490	CC	GO:0000784	nuclear chromosome, telomeric region	0.0201012
												491	CC	GO:0090571	RNA polymerase II transcription repressor complex	0.0201012
												492	CC	GO:0031089	platelet dense granule lumen	0.0216311
												493	CC	GO:0031464	Cul4A-RING E3 ubiquitin ligase complex	0.0216311
												494	CC	GO:0061702	inflammasome complex	0.0277275
												495	CC	GO:0043083	synaptic cleft	0.0292459
												496	CC	GO:0042827	platelet dense granule	0.0322756
												497	CC	GO:0031461	cullin-RING ubiquitin ligase complex	0.0333382
												498	CC	GO:0005697	telomerase holoenzyme complex	0.0352962
												499	MF	GO:0004745	retinol dehydrogenase activity	1.89752e-08
												500	MF	GO:0004022	alcohol dehydrogenase (NAD) activity	5.72894e-07
												501	MF	GO:0016616	oxidoreductase activity, acting on the CH-OH group of donors, NAD or NADP as acceptor	4.92274e-05
												502	MF	GO:0016614	oxidoreductase activity, acting on CH-OH group of donors	7.13567e-05
												503	MF	GO:0008134	transcription factor binding	0.000955458
												504	MF	GO:0016903	oxidoreductase activity, acting on the aldehyde or oxo group of donors	0.00267525
												505	MF	GO:0051287	NAD binding	0.00323948
												506	MF	GO:0001228	transcriptional activator activity, RNA polymerase II transcription regulatory region sequence-specific DNA binding	0.00568657
												507	MF	GO:0031625	ubiquitin protein ligase binding	0.0110799
												508	MF	GO:0044389	ubiquitin-like protein ligase binding	0.0129779
												509	MF	GO:0008140	cAMP response element binding protein binding	0.0155734
												510	MF	GO:0008330	protein tyrosine/threonine phosphatase activity	0.0155734
												511	MF	GO:0042826	histone deacetylase binding	0.0163732
												512	MF	GO:1901612	cardiolipin binding	0.0171177
												513	MF	GO:0017017	MAP kinase tyrosine/serine/threonine phosphatase activity	0.0201994
												514	MF	GO:0031432	titin binding	0.0201994
												515	MF	GO:0035259	glucocorticoid receptor binding	0.0201994
												516	MF	GO:0035257	nuclear hormone receptor binding	0.0208043
												517	MF	GO:0052650	NADP-retinol dehydrogenase activity	0.0217367
												518	MF	GO:0099186	structural constituent of postsynapse	0.0217367
												519	MF	GO:0042813	Wnt-activated receptor activity	0.0232717
												520	MF	GO:1901611	phosphatidylglycerol binding	0.0232717
												521	MF	GO:0004029	aldehyde dehydrogenase (NAD) activity	0.0248043
												522	MF	GO:0008191	metalloendopeptidase inhibitor activity	0.0248043
												523	MF	GO:0004115	3',5'-cyclic-AMP phosphodiesterase activity	0.0263346
												524	MF	GO:0070403	NAD+ binding	0.0263346
												525	MF	GO:0016854	racemase and epimerase activity	0.0278626
												526	MF	GO:0033549	MAP kinase phosphatase activity	0.0278626
												527	MF	GO:0031690	adrenergic receptor binding	0.0293883
												528	MF	GO:0051427	hormone receptor binding	0.0306461
												529	MF	GO:0070300	phosphatidic acid binding	0.0309116
												530	MF	GO:0098918	structural constituent of synapse	0.0309116
												531	MF	GO:0035255	ionotropic glutamate receptor binding	0.0339514
												532	MF	GO:0070034	telomerase RNA binding	0.0339514
												533	MF	GO:0061629	RNA polymerase II sequence-specific DNA binding transcription factor binding	0.034266
												534	MF	GO:0008106	alcohol dehydrogenase (NADP+) activity	0.0354678
												535	MF	GO:0030552	cAMP binding	0.0354678
												536	MF	GO:0035035	histone acetyltransferase binding	0.0354678
												537	MF	GO:0005160	transforming growth factor beta receptor binding	0.0369819
												538	MF	GO:0004114	3',5'-cyclic-nucleotide phosphodiesterase activity	0.0384937
												539	MF	GO:0001871	pattern binding	0.0400032
												540	MF	GO:0030247	polysaccharide binding	0.0400032
												541	MF	GO:0001085	RNA polymerase II transcription factor binding	0.0405295
												542	MF	GO:0004112	cyclic-nucleotide phosphodiesterase activity	0.0415104
												543	MF	GO:0051019	mitogen-activated protein kinase binding	0.0415104
												544	MF	GO:0051537	2 iron, 2 sulfur cluster binding	0.0415104
												545	MF	GO:0070273	phosphatidylinositol-4-phosphate binding	0.044518
												546	MF	GO:0004033	aldo-keto reductase (NADP) activity	0.0460183
												547	MF	GO:0017147	Wnt-protein binding	0.0460183
												548	MF	GO:0022829	wide pore channel activity	0.0475164
												549	MF	GO:0071889	14-3-3 protein binding	0.0475164
												550	MF	GO:0005154	epidermal growth factor receptor binding	0.0490121
												551	MF	GO:0033764	steroid dehydrogenase activity, acting on the CH-OH group of donors, NAD or NADP as acceptor	0.0490121

## Sheet: Table S4A-D
Table S4A Transcriptome uq-KEGG pathways in Urban					Table S4B Transcriptome uq-KEGG pathways in Rural					Table S4C Proteome uq-KEGG pathways in Urban					Table S4D Proteome uq-KEGG pathways in Rural
	KEGGID	Description	pvalue			KEGGID	Description	pvalue			KEGGID	Description	p value			KEGGID	Description	p value
1	hsa04657	IL-17 signaling pathway	2.26589e-06		1	hsa00350	Tyrosine metabolism	2.72156e-06		1	hsa04610	Complement and coagulation cascades	0.00058572		1	hsa04936	Alcoholic liver disease	0.000442414
2	hsa05323	Rheumatoid arthritis	6.96523e-06		2	hsa00830	Retinol metabolism	3.6006e-06		2	hsa04216	Ferroptosis	0.0147001		2	hsa04152	AMPK signaling pathway	0.0023054
3	hsa05120	Epithelial cell signaling in Helicobacter pylori infection	6.74721e-05		3	hsa00982	Drug metabolism - cytochrome P450	0.00012384		3	hsa03410	Base excision repair	0.0168151		3	hsa05215	Prostate cancer	0.0101742
4	hsa04060	Cytokine-cytokine receptor interaction	6.98067e-05		4	hsa04916	Melanogenesis	0.000911983		4	hsa00860	Porphyrin metabolism	0.018293		4	hsa05205	Proteoglycans in cancer	0.0135018
5	hsa05167	Kaposi sarcoma-associated herpesvirus infection	0.000121466		5	hsa04928	Parathyroid hormone synthesis, secretion and action	0.00134426		5	hsa00240	Pyrimidine metabolism	0.0264589		5	hsa05219	Bladder cancer	0.0154471
6	hsa04110	Cell cycle	0.000698816		6	hsa05205	Proteoglycans in cancer	0.00230673		6	hsa04978	Mineral absorption	0.0300688		6	hsa01212	Fatty acid metabolism	0.0286976
7	hsa04621	NOD-like receptor signaling pathway	0.00139011		7	hsa00980	Metabolism of xenobiotics by cytochrome P450	0.00240113		7	hsa03420	Nucleotide excision repair	0.0310004		7	hsa05213	Endometrial cancer	0.0296364
8	hsa04658	Th1 and Th2 cell differentiation	0.00261242		8	hsa04922	Glucagon signaling pathway	0.00258973		8	hsa04613	Neutrophil extracellular trap formation	0.0332188		8	hsa04218	Cellular senescence	0.0355093
9	hsa04061	Viral protein interaction with cytokine and cytokine receptor	0.00265726		9	hsa05204	Chemical carcinogenesis	0.00303635							9	hsa05223	Non-small cell lung cancer	0.0440054
10	hsa05133	Pertussis	0.00322361		10	hsa05226	Gastric cancer	0.00357475							10	hsa04310	Wnt signaling pathway	0.0459865
11	hsa04620	Toll-like receptor signaling pathway	0.00362996		11	hsa00010	Glycolysis / Gluconeogenesis	0.00386452							11	hsa01524	Platinum drug resistance	0.0462339
12	hsa04660	T cell receptor signaling pathway	0.0038417		12	hsa04934	Cushing syndrome	0.00465067							12	hsa03320	PPAR signaling pathway	0.0485035
13	hsa01522	Endocrine resistance	0.00389551		13	hsa00071	Fatty acid degradation	0.0051841							13	hsa05212	Pancreatic cancer	0.0485035
14	hsa05142	Chagas disease (American trypanosomiasis)	0.00422584		14	hsa04927	Cortisol synthesis and secretion	0.00875471
15	hsa04640	Hematopoietic cell lineage	0.00724386		15	hsa04024	cAMP signaling pathway	0.0104385
16	hsa04064	NF-kappa B signaling pathway	0.00798204		16	hsa05225	Hepatocellular carcinoma	0.0105288
17	hsa05224	Breast cancer	0.00859621		17	hsa04512	ECM-receptor interaction	0.012331
18	hsa04630	JAK-STAT signaling pathway	0.0105627		18	hsa04211	Longevity regulating pathway	0.0166717
19	hsa04062	Chemokine signaling pathway	0.0145366		19	hsa04925	Aldosterone synthesis and secretion	0.0188088
20	hsa05161	Hepatitis B	0.0157456		20	hsa04931	Insulin resistance	0.0190531
21	hsa05134	Legionellosis	0.0160545		21	hsa00750	Vitamin B6 metabolism	0.0202423
22	hsa04072	Phospholipase D signaling pathway	0.0162619		22	hsa05410	Hypertrophic cardiomyopathy (HCM)	0.0267084
23	hsa05135	Yersinia infection	0.0197373		23	hsa04152	AMPK signaling pathway	0.0287154
24	hsa05202	Transcriptional misregulation in cancer	0.0270196		24	hsa04926	Relaxin signaling pathway	0.0298889
25	hsa05030	Cocaine addiction	0.0435657		25	hsa00340	Histidine metabolism	0.0442929
26	hsa05144	Malaria	0.0435657		26	hsa05145	Toxoplasmosis	0.0446944
27	hsa05219	Bladder cancer	0.0461493		27	hsa04371	Apelin signaling pathway	0.0489271
					28	hsa00360	Phenylalanine metabolism	0.0498688
